# Supplementary material for: Rare homozygous cilia gene variants identified in consanguineous congenital heart disease patients
Source: Hum Genet. 2024 Sep 30;143(11):1323–39. doi: 10.1007/s00439-024-02703-z (PMC11522069; doi:10.1007/s00439-024-02703-z)
Supplement: Supplementary file 2 — Supplementary file2 (XLSX 126 KB) [file 439_2024_2703_MOESM2_ESM.xlsx]

## Sheet: Table legends
Supplementary Table S1. Detailed clinical diagnoses.
Supplementary Table S2. List of rare homozygous variants identified in 693 candidate disease genes.
Supplementary Table S3. Gene-sets used for enrichment analysis. HsCHD(AD): Genes known to cause monoallellic (dominant) CHD (Audain et al., 2021, PLOS Genet, 17:e1009679). HsCHD(AR): Genes known to cause biallellic (recessive) CHD (Audain et al., 2021, PLOS Genet, 17:e1009679). MmCHD: Human orthologues to genes known to be associated with heart defects in mouse models (Izarzugaza et al., 2020, Ge…
Supplementary Table S4. crRNAs for adcy6 orthologues. Sequences and IDT Design IDs for crRNAs used to induce biallelic frameshift mutations in adcy6 F0 crispant zebrafish. Sequences are given in the 5’ to 3’ direction.
Supplementary Table S5. PCR primers used to test F0 zebrafish crispants. Sequences given in 5’ to 3’ direction.
Supplementary Table S6. Data from animal experiments (Figure 5).

## Sheet: Table S1
Sample#	Pedigree#	Cardiac malformation	Cardiac positioning	Atrioventricular (AV) and ventriculoarterial (VA) concordance	Respiratory symptoms
3	P1	VSD	situs solitus with levocardia	AV and VA concordance	Chronic Cough
8	P2	ASD, Dilated RA and RV	situs solitus with levocardia	n/a	n/a
11	P3	TGA with Large sub aortic VSD, Moderate PA stenosis	n/a	av concordance and va discordance	Air flow obstrction, respiratory distress
13	P4	Large permembranous VSD, Severe pulmonary stenosis, Moderate TR	n/a	n/a	lung infection
15	P5	Small perimembranous VSD	situs solitus with levocardia	AV and VA concordance	weakness
17	P6	Large permembranous sub aortic VSD, pulmonary atresia	situs solitus with levocardia	AV and VA concordance	n/a
20	P7	VSD	n/a	n/a	Cough and distress, visit to pulmonologist every year
21	P8	VSD	n/a	n/a	frequent fever
22	P9	VSD	n/a	n/a	Chronic respiratory symptoms
24	P10	Two ASDs (one large), mild to moderate TR	n/a	n/a	respiratory distress, requires suplemental oxygen
28	P11	moderate size restrictive perimembranous VSD	situs solitus with levocardia	AV and VA concordance	Ear infection and nasal congestion
30	P12	small restrictive inlet VSD	situs solitus with levocardia	AV and VA concordance	Productive cough
32	P13	Large secundum ASD 36mm, dilated RA and RV	n/a	n/a	Chronic Cough
35	P14	Large VSD (TOF), Overriding of Aorta	n/a	n/a	n/a
38	P15	Large restrictive permembranous VSD, Prolapse of right coronary cusp (RCC)	situs solitus with levocardia	AV and VA concordance	Severe Asthama attacks round the year
39	P16	Large subarterial VSD, Pulmonary atresia with large MAPCAS, severe tricuspid regurgitation	situs solitus with levocardia	AV and VA concordance	n/a
41	P17	Complete AVSD, Large inlet VSD	situs solitus with levocardia	AV and VA concordance	vigorous Cough and fever year round
43	P18	Large perimembranous sub aortic VSD	situs solitus with levocardia	AV and VA concordance	Chronic Cough
44	P19	ASD	n/a	n/a	cough and respiratory distress
48	P20	TOF	n/a	n/a	n/a
49	P21	VSD	n/a	n/a	n/a
53	P22	Large mid muscular VSD	situs solitus with levocardia	AV and VA concordance	n/a
54	P23	VSD, Overriding of Aorta, Dilated RA, RV	n/a	n/a	early onset nasal congestion
57	P24	Large secundum ASD, Pulmonary stenosis, small PDA	n/a	n/a	not able to expectorate sputum
59	P25	TGA, univentricular heart, Severe pulmonary stenosis	n/a	n/a	n/a
62	P26	small residual VSD, Dilated LV	n/a	n/a	n/a
71	P27	small restrictive perimembranous VSD	situs solitus with levocardia	AV and VA concordance	Bronchietasis, cough
75	P28	Large permembranous sub aortic VSD	situs solitus with levocardia	AV and VA concordance	Chronic Cough
77	P29	Large permembranous VSD, Dilated RA, RV, trivial mitral regurgitation	n/a	n/a	Asthama like symptoms
87	P30	Large VSD with overriding aorta, Right-sided aortic arch	Atrial situs solitus with levocardia	AV and VA concordance	Otitis
88	P31	small iatrogenic ASD, Dilated RA, RV	n/a	n/a	n/a
89	P32	Sinus Venosis ASD, Dilated RA, RV	n/a	n/a	respiratory distress
91	P33	ASD	n/a	n/a	Otitis (Antibiotic courses multiple times)
92	P34	mild aortic stenosis	n/a	n/a	n/a
93	P35	VSD	n/a	n/a	Nasal congestion
94	P36	VSD	n/a	n/a	Chronic Cough
95	P37	VSD	n/a	n/a	recurrent otitis
96	P38	VSD	n/a	n/a	Wet cough, ear infection twice
97	P39	Large secundum ASD	situs solitus with levocardia	AV and VA concordance	weakness
98	P40	TOF	n/a	n/a	n/a
99	P41	subaortic VSD, TOF	situs solitus with levocardia	AV and VA concordance	nasal testing done already
100	P42	TOF, Severe infundibular and pulmonary stenosis with RVOT	situs solitus with levocardia	AV and VA concordance	undiagnosed respiratory distress
102	P43	VSD	n/a	n/a	n/a
103	P43	MVR	n/a	n/a	n/a
104	P44	PDA	n/a	n/a	n/a
106	P45	Moderate VSD	n/a	n/a	recurrent otitis, year-round nasal congestion
107	P46	moderate size restrictive VSD, prolapse of RCC	situs solitus with levocardia	AV and VA concordance	n/a
108	P47	small Restrictive VSD, moderately severe aortic Valve regurgitation	n/a	n/a	nasal testing perfomed 5yrs back
109	P48	TOF	n/a	n/a	recurrent otitis, year-round nasal congestion

## Sheet: Table S2
Variant (hg19)	SYMBOL	No. of patients with variants in gene	Protein_position	Amino_acids	Consequence	gnomAD_AF	gnomAD_SAS_AF	CADD_PHRED	LOEUF	AD (REF;ALT)	G1 gene-set
6-43174056-CAGGAGGAAG-C	CUL9	1	?-1677	-	splice_acceptor_variant,coding_sequence_variant	0.002859	0.00553	35	0.28	0;53	GS1c
3-48683685-G-A	CELSR3	1	2434	P/L	missense_variant	8.9e-05	0.0006891	32	0.245	0;93	GS1c
15-33952507-G-T	RYR3	1	1502	R/L	missense_variant	0.0008062	0.006094	32	0.279	1;171	GS1c
2-10794618-T-C	NOL10	1	271	Y/C	missense_variant	0.0005254	0.0005587	32	0.431	0;73	GS1c
11-100170119-G-C	CNTN5	1	871	A/P	missense_variant	0.0004301	0.001215	32	0.485	0;85	GS1c
1-201022621-C-T	CACNA1S	1	1254	R/Q	missense_variant	0.0006603	0.004344	32	0.521	0;222	GS1c
3-40192588-C-T	MYRIP	1	128	R/C	missense_variant	0.0001299	6.723e-05	32	0.568	0;21	GS1c
3-184045084-G-A	EIF4G1	1	1170	R/H	missense_variant	9.556e-05	0.0005879	31	0.074	0;57	GS1c
2-141298635-C-T	LRP1B	2	2474	G/S	missense_variant	0.005628	0.002588	31	0.317	0;10	GS1c
3-65346916-G-A	MAGI1	1	1226	R/C	missense_variant	0.0007678	0.00588	31	0.334	0;65	GS1c
14-35036944-G-A	SNX6	1	260	A/V	missense_variant	-	-	31	0.423	0;41	GS1c
5-176794733-G-A	RGS14	1	216	G/R	missense_variant	4.1e-06	3.294e-05	31	0.576	0;399	GS1c
6-112537568-C-A	LAMA4	1	-	-	splice_donor_variant	0.0001155	0.0009472	31	0.73	0;61	GS1c
19-41116501-G-T	LTBP4	1	613	G/V	missense_variant	2.388e-05	0.000179	29.8	0.327	0;155	GS1c
14-30066918-G-T	PRKD1	1	738	S/Y	missense_variant	-	-	29.7	0.622	0;53	GS1c
11-101375249-G-A	TRPC6	1	151	L/F	missense_variant	9.559e-05	0.000784	29.7	0.654	0;65	GS1c
19-7174596-C-T	INSR	1	374	G/D	missense_variant,splice_region_variant	-	-	29.5	0.453	0;131	GS1c
17-38559269-T-A	TOP2A	1	774	N/I	missense_variant	0.001201	0.001149	29.4	0.288	0;10	GS1c
18-22672013-T-A	ZNF521	1	1231	S/C	missense_variant	1.592e-05	0.0001307	29.3	0.098	0;54	GS1c
19-16641608-T-C	CHERP	1	264	E/G	missense_variant	-	-	29	0.062	2;470	GS1c
1-213349824-G-A	RPS6KC1	1	333	V/M	missense_variant	-	-	28.7	0.482	0;40	GS1c
11-1311585-G-A	TOLLIP	2	52	R/C	missense_variant	3.2e-05	0.0001634	28.7	0.719	0;128	GS1c
17-45360751-T-G	ITGB3	1	19	L/R	missense_variant	0.001766	0.001992	28.6	0.519	1;303	GS1c
3-98311852-G-A	CPOX	1	166	A/V	missense_variant	-	-	28.5	0.542	0;160	GS1c
1-179078528-C-T	ABL2	2	610	R/Q	missense_variant	0.0008864	0.007023	28.3	0.58	0;102	GS1c
1-29602154-C-T	PTPRU	1	447	R/C	missense_variant	0.0003977	0.003136	27.9	0.338	0;246	GS1c
5-94814011-C-A	TTC37	3	1450	A/S	missense_variant	0.0008522	0.004805	27.9	0.783	0;30	GS1c
3-49159606-G-A	LAMB2	1	1591	R/W	missense_variant	6.376e-05	0.0004574	27.8	0.655	0;118	GS1c
11-73809256-A-G	C2CD3	1	926	V/A	missense_variant	0.0004498	0.003691	27.7	0.644	0;51	GS1c
12-58125612-G-A	AGAP2	1	309	R/C	missense_variant	8.039e-05	0.0006613	27.5	0.267	0;36	GS1c
1-247067327-T-C	AHCTF1	1	306	D/G	missense_variant	0.000805	0.003006	27.4	0.129	0;50	GS1c
16-31373395-G-A	ITGAX	1	-	-	splice_acceptor_variant	3.978e-05	0.0003266	27.2	0.721	0;278	GS1c
2-219513675-C-T	ZNF142	1	319	R/H	missense_variant	0.006158	0.003791	27.2	0.792	0;132	GS1c
6-38840471-A-T	DNAH8	1	2372	M/L	missense_variant	3.185e-05	0.0002613	27.1	0.675	0;45	GS1c
13-37598543-C-G	SUPT20H	1	456	G/R	missense_variant	0.0001528	0.001316	27.1	0.808	0;50	GS1c
3-125824637-G-A	ALDH1L1	1	872	T/M	missense_variant	0.0001312	0.0006859	27	0.776	0;168	GS1c
16-20944699-T-C	DNAH3	2	4043	Y/C	missense_variant	7.564e-05	0.0005553	27	0.798	0;47	GS1c
3-47036987-G-A	NBEAL2	1	588	A/T	missense_variant	0.0001972	0.001307	26.8	0.32	0;391	GS1c
5-180053237-G-A	FLT4	1	378	R/C	missense_variant	4.01e-05	0.000196	26.7	0.147	0;209	GS1c
5-133326592-G-A	VDAC1	1	93	R/C	missense_variant	0.0009279	0.008705	26.7	0.306	0;39	GS1c
11-9983523-A-G	SBF2	1	614	M/T	missense_variant	1.194e-05	9.808e-05	26.7	0.467	0;33	GS1c
2-25678275-G-A	DTNB	1	390	R/C	missense_variant,splice_region_variant	0.0005314	0.0005623	26.7	0.79	0;105	GS1c
7-36445941-A-C	ANLN	1	213	E/D	missense_variant	-	-	26.6	0.374	0;35	GS1c
16-70599350-C-G	SF3B3	1	917	P/A	missense_variant	3.976e-06	3.266e-05	26.5	0.178	0;120	GS1c
18-47429100-C-T	MYO5B	1	892	C/Y	missense_variant	0.000256	0.002026	26.4	0.688	0;96	GS1c
6-7230504-G-C	RREB1	1	724	K/N	missense_variant	-	-	26.3	0.156	0;352	GS1c
21-27269956-C-T	APP	1	665	E/K	missense_variant	0.0002506	0.002025	26.2	0.419	0;57	GS1c
2-73441421-C-A	SMYD5	1	9	F/L	missense_variant,NMD_transcript_variant	0.0001209	0.0009807	26.1	0.571	1;138	GS1c
10-105762444-C-T	SLK	1	503	S/F	missense_variant	0.0005826	0.004678	25.9	0.348	0;31	GS1c
11-10875561-A-G	ZBED5	2	311	L/S	missense_variant	-	-	25.9	0.423	0;13	GS1c
4-118975550-T-C	NDST3	1	162	I/T	missense_variant	1.197e-05	0	25.9	0.586	0;60	GS1c
19-50766583-G-A	MYH14	2	867	R/H	missense_variant	0.001063	0.007432	25.8	0.332	0;93	GS1c
19-8591480-T-C	MYO1F	1	876	Q/R	missense_variant	-	-	25.8	0.507	2;151	GS1c
9-123812461-T-C	C5	1	22	T/A	missense_variant,splice_region_variant	0.0006291	0.005063	25.8	0.695	0;72	GS1c
11-17035539-A-G	PLEKHA7	1	73	I/T	missense_variant	3.527e-05	0.0002246	25.7	0.531	0;75	GS1c
11-8117191-C-T	TUB	1	182	R/C	missense_variant	0.0001787	0.001219	25.7	0.561	0;305	GS1c
17-72233485-G-A	TTYH2	1	156	R/Q	missense_variant	0.001277	0.007055	25.6	0.652	0;168	GS1c
17-38643441-C-T	TNS4	1	379	G/S	missense_variant	0.007867	0.004671	25.6	0.751	0;97	GS1c
5-126732433-G-A	MEGF10	1	208	G/R	missense_variant	-	-	25.5	0.347	0;97	GS1c
11-6584670-T-C	DNHD1	1	3243	I/T	missense_variant	1.298e-05	8.782e-05	25.5	0.807	0;74	GS1c
3-49689568-A-T	BSN	1	860	D/V	missense_variant	3.984e-06	3.268e-05	25.3	0.175	1;207	GS1c
1-237777682-G-A	RYR2	1	1750	G/S	missense_variant	2.41e-05	3.268e-05	25.3	0.25	0;152	GS1c
10-116213233-G-A	ABLIM1	1	484	P/L	missense_variant	0.0001315	0.0004918	25.3	0.326	0;32	GS1c
5-168093556-C-T	SLIT3	1	1499	S/N	missense_variant	0.001606	0.004608	25.2	0.318	2;48	GS1c
19-50726565-G-A	MYH14	2	218	V/M	missense_variant	9.085e-05	0.0006775	25.2	0.332	0;108	GS1c
17-46628228-G-A	HOXB3	1	255	S/L	missense_variant	0.0003582	0.002907	25.2	0.409	0;102	GS1c
7-6094215-T-C	EIF2AK1	1	80	H/R	missense_variant	1.591e-05	9.799e-05	25.1	0.71	0;77	GS1c
12-7189348-G-A	C1R	1	394	R/W	missense_variant	0.0002682	0.00154	25	0.39	0;135	GS1c
1-22186478-C-T	HSPG2	1	1678	V/M	missense_variant	8.284e-06	6.728e-05	25	0.412	1;259	GS1c
1-179077415-G-C	ABL2	2	878	P/R	missense_variant	0.00307	0.002842	25	0.58	0;178	GS1c
6-33995941-T-C	GRM4	1	766	N/S	missense_variant	0.0009472	0.00758	24.9	0.285	0;217	GS1c
3-47957545-T-G	MAP4	1	591	D/A	missense_variant	4.772e-05	0.000392	24.9	0.349	0;125	GS1c
11-105850381-C-G	GRIA4	1	875	T/R	missense_variant	3.979e-06	0	24.9	0.429	0;85	GS1c
1-24077913-A-T	TCEB3	1	299	K/M	missense_variant	8.371e-05	0.0005882	24.8	0.119	0;119	GS1c
3-37061893-T-C	MLH1	1	326	V/A	missense_variant	0.0004694	0.001111	24.8	0.575	1;112	GS1c
14-65194432-C-T	PLEKHG3	2	28	S/F	missense_variant	0.0001315	0.001052	24.8	0.651	0;132	GS1c
1-177249739-G-A	BRINP2	1	476	R/H	missense_variant	0.0003593	0.001471	24.7	0.21	0;159	GS1c
10-99116936-T-C	RRP12	1	1170	Q/R	missense_variant	0.0003866	0.003139	24.7	0.575	0;208	GS1c
19-8152027-C-T	FBN3	1	2230	G/S	missense_variant	8.068e-05	0.0005923	24.7	0.743	0;120	GS1c
4-126240016-C-T	FAT4	1	817	A/V	missense_variant	0.0002646	0.002124	24.6	0.184	0;89	GS1c
11-67132894-G-A	CLCF1	1	131	R/C	missense_variant	4.805e-05	0.0001961	24.6	0.321	0;30	GS1c
14-65209817-C-T	PLEKHG3	2	963	P/L	missense_variant	0.0005384	0.0006861	24.6	0.651	0;336	GS1c
16-68914475-C-T	TANGO6	1	440	P/L	missense_variant	0.0002257	0.001316	24.6	0.82	0;74	GS1c
1-176852059-G-A	ASTN1	1	1100	P/S	missense_variant	0.000362	0.002907	24.5	0.212	0;124	GS1c
8-32617815-G-A	NRG1	1	384	G/S	missense_variant	3.983e-06	0	24.5	0.258	0;123	GS1c
6-90463310-T-G	MDN1	1	999	D/A	missense_variant	0.0005966	0.004834	24.5	0.316	1;108	GS1c
12-27844851-G-A	PPFIBP1	1	952	R/Q	missense_variant	0.0002911	0.002298	24.5	0.751	0;30	GS1c
1-200587038-T-A	KIF14	1	272	S/C	missense_variant	0.0003742	0.002386	24.4	0.429	0;30	GS1c
7-99103734-G-A	ZKSCAN5	1	23	E/K	missense_variant	0.0004374	0.003397	24.4	0.449	1;184	GS1c
7-8099856-A-T	GLCCI1	1	315	N/I	missense_variant	0.0007455	0.006075	24.4	0.575	0;28	GS1c
11-61183641-C-T	CPSF7	1	344	A/T	missense_variant	0.0002583	0.002314	24.3	0.199	0;37	GS1c
20-60902366-G-A	LAMA5	1	1679	R/W	missense_variant	0.008655	0.002094	24.3	0.311	0;178	GS1c
16-81078265-G-T	ATMIN	1	721	G/V	missense_variant	0.002861	0.00859	24.3	0.771	0;150	GS1c
15-74912514-A-C	CLK3	1	106	H/P	missense_variant	-	-	24.1	0.43	0;111	GS1c
2-122120842-C-G	CLASP1	1	1371	R/T	missense_variant	0.0001568	0.001277	24	0.176	0;76	GS1c
7-91726391-C-A	AKAP9	2	3373	S/Y	missense_variant	0.001361	0.006435	24	0.404	0;14	GS1c
3-37818911-T-G	ITGA9	1	857	F/C	missense_variant	0.0004613	0.003691	24	0.421	0;29	GS1c
2-134275076-C-T	NCKAP5	1	8	E/K	missense_variant	3.118e-05	0.0002257	24	0.454	0;22	GS1c
6-142737168-C-G	GPR126	1	969	R/G	missense_variant	0.0001127	0.0008501	24	0.468	0;16	GS1c
2-190339483-T-C	WDR75	1	746	F/S	missense_variant	0.001246	0.0002287	24	0.541	0;37	GS1c
9-139905510-G-A	ABCA2	1	1991	R/C	missense_variant	0.0002065	0.001373	23.9	0.169	0;18	GS1c
7-69599546-A-G	AUTS2	1	217	T/A	missense_variant	5.175e-05	0.0004247	23.9	0.253	0;64	GS1c
22-30980546-C-T	PES1	1	176	R/H	missense_variant	6.2e-05	0.0001668	23.9	0.376	0;142	GS1c
12-91572244-A-C	DCN	1	29	L/R	missense_variant	-	-	23.9	0.536	0;74	GS1c
13-103520565-A-G	ERCC5	1	879	N/S	missense_variant	0.00987	0.004671	23.9	0.805	0;95	GS1c
12-130926825-G-A	RIMBP2	1	341	R/C	missense_variant	1.988e-05	6.533e-05	23.8	0.363	0;431	GS1c
16-1254361-A-T	CACNA1H	1	785	K/M	missense_variant	0.003573	0.001859	23.8	0.504	0;88	GS1c
10-117884853-G-A	GFRA1	1	217	R/W	missense_variant	4.772e-05	0.0002613	23.8	0.524	0;119	GS1c
19-10092776-C-T	COL5A3	1	809	G/S	missense_variant	5.36e-05	0.0002042	23.8	0.605	2;64	GS1c
17-1649120-C-A	SERPINF2	1	95	S/Y	missense_variant	1.194e-05	9.799e-05	23.8	0.627	0;293	GS1c
17-48252725-A-G	SGCA	1	364	N/S	missense_variant	2.416e-05	6.564e-05	23.8	0.789	0;84	GS1c
19-42776216-A-G	CIC	1	94	K/R	missense_variant	0	-	23.7	0.183	2;160	GS1c
2-162696352-G-A	SLC4A10	1	111	E/K	missense_variant	9.629e-05	0.0006862	23.7	0.375	0;39	GS1c
12-59280632-T-C	LRIG3	1	378	M/V	missense_variant	0.001688	0.004803	23.7	0.644	0;21	GS1c
5-94857860-T-C	TTC37	3	637	K/E	missense_variant	0.0002865	0.000392	23.7	0.783	0;18	GS1c
6-45390371-C-G	RUNX2	1	102	L/V	missense_variant	7.891e-05	0.0006112	23.6	0.343	0;369	GS1c
11-10875783-T-C	ZBED5	2	237	K/R	missense_variant	0.0004257	0.002415	23.6	0.423	0;76	GS1c
9-109688621-C-G	ZNF462	1	810	H/D	missense_variant	0.0001551	0.001242	23.5	0.085	0;54	GS1c
6-93965581-T-C	EPHA7	1	783	I/V	missense_variant	2.788e-05	0.000196	23.5	0.128	0;74	GS1c
16-68867201-A-C	CDH1	1	816	K/N	missense_variant	7.954e-06	6.533e-05	23.5	0.43	0;36	GS1c
1-39893793-G-T	MACF1	1	3986	C/F	missense_variant	0.0001472	0.001045	23.4	0.084	0;174	GS1c
5-123983505-G-T	ZNF608	1	858	L/I	missense_variant	0.0003778	0.002842	23.3	0.165	0;107	GS1c
9-124535518-C-T	DAB2IP	1	876	T/M	missense_variant	0.0009419	0.00509	23.3	0.2	0;62	GS1c
11-30032402-C-G	KCNA4	1	608	K/N	missense_variant	0.0004728	0.0006863	23.3	0.281	0;80	GS1c
5-136834138-T-C	SPOCK1	1	37	N/S	missense_variant	0.007238	0.003071	23.3	0.392	0;175	GS1c
3-134089758-C-T	AMOTL2	1	173	R/Q	missense_variant	0.008828	0.008352	23.3	0.428	0;125	GS1c
19-41008071-G-A	SPTBN4	1	312	E/K	missense_variant	0.001047	0.008264	23.1	0.191	1;103	GS1c
5-72364574-C-T	FCHO2	1	516	A/V	missense_variant	0.001575	0.002094	23.1	0.222	0;69	GS1c
7-14188769-C-T	DGKB	1	801	R/Q	missense_variant	8.036e-06	0	23.1	0.369	0;114	GS1c
19-48254277-C-T	GLTSCR2	1	171	R/W	missense_variant	0.0001812	0.001347	23.1	0.494	0;122	GS1c
9-3271018-G-A	RFX3	1	396	T/I	missense_variant	0.006685	0.0004247	23	0.104	0;81	GS1c
10-79570963-G-C	DLG5	1	1111	S/C	missense_variant	1.595e-05	6.533e-05	23	0.262	0;39	GS1c
11-6239952-G-A	FAM160A2	1	438	P/L	missense_variant	0.001376	6.533e-05	23	0.293	0;115	GS1c
8-51617178-C-G	SNTG1	1	353	R/G	missense_variant	1.193e-05	9.799e-05	23	0.445	0;41	GS1c
17-80887252-C-T	TBCD	1	956	S/F	missense_variant	6.038e-05	0.0002289	23	0.493	0;313	GS1c
15-89870563-G-C	POLG	1	423	T/S	missense_variant	-	-	23	0.555	0;134	GS1c
11-376469-C-A	B4GALNT4	1	449	P/H	missense_variant	0.0009024	0.006426	23	0.578	0;119	GS1c
11-73849774-G-C	C2CD3	1	316	L/V	missense_variant	0.0004778	0.003921	23	0.644	0;39	GS1c
6-158464362-C-G	SYNJ2	1	242	D/E	missense_variant	3.182e-05	0.0002614	23	0.691	0;30	GS1c
14-39545162-T-G	SEC23A	1	322	K/Q	missense_variant	-	-	23	0.741	0;48	GS1c
16-20990858-T-C	DNAH3	2	2624	M/V	missense_variant	0.0003349	0.002679	23	0.798	0;55	GS1c
11-972204-G-A	AP2A2	1	141	R/Q	missense_variant	5.739e-05	0.0004291	22.9	0.108	0;148	GS1c
2-179429320-A-G	TTN	2	18307	I/T	missense_variant	0.0006687	0.001765	22.9	0.354	0;80	GS1c
14-92537354-C-CTGCTGCTGCTGCTGCTGCTGCTGCTGCTGCTG	ATXN3	1	250-251	-/QQQQQQQQQQ*	frameshift_variant	-	-	22.9	0.492	0;26	GS1c
10-75258901-C-G	USP54	2	1514	G/A	missense_variant	0.009406	0.003109	22.9	0.55	0;36	GS1c
17-26093557-T-G	NOS2	1	742	N/T	missense_variant	-	-	22.9	0.755	0;362	GS1c
16-18804613-T-C	ARL6IP1	1	191	I/M	missense_variant	1.194e-05	6.541e-05	22.9	0.777	0;21	GS1c
1-27106106-G-A	ARID1A	1	1906	R/Q	missense_variant	0.001527	0.0002613	22.8	0.071	0;454	GS1c
13-67801710-C-T	PCDH9	1	288	R/Q	missense_variant	9.147e-05	0.0007186	22.8	0.372	0;37	GS1c
4-7715973-C-T	SORCS2	1	494	R/C	missense_variant	1.646e-05	3.452e-05	22.8	0.428	0;204	GS1c
15-90744953-T-C	SEMA4B	1	48	I/T	missense_variant	0.003462	0.004439	22.8	0.533	0;22	GS1c
4-91549244-C-T	CCSER1	1	598	P/L	missense_variant	0.000253	0.002026	22.8	0.55	0;27	GS1c
12-133160026-C-T	FBRSL1	1	861	H/Y	missense_variant	0.0005038	0.002066	22.8	0.571	1;28	GS1c
2-179435825-G-A	TTN	2	16139	R/W	missense_variant	0.0008823	0.006213	22.7	0.354	0;48	GS1c
7-99755343-C-T	C7orf43	1	184	V/I	missense_variant	0.003591	0.006729	22.7	0.494	0;155	GS1c
5-70819770-C-G	BDP1	1	1798	P/A	missense_variant	4.04e-06	3.295e-05	22.7	0.596	0;18	GS1c
16-3452317-C-T	ZNF174	1	105	R/W	missense_variant	6.762e-05	0.0005227	22.7	0.705	1;320	GS1c
12-60169157-A-G	SLC16A7	1	361	T/A	missense_variant	0.001332	0.009766	22.7	0.827	0;126	GS1c
9-139410535-G-A	NOTCH1	1	523	H/Y	missense_variant	0.0003049	0.002419	22.6	0.097	0;205	GS1c
14-39763245-G-C	CTAGE5	1	179	E/D	missense_variant	6.788e-05	0.0005588	22.6	0.575	0;28	GS1c
17-5359432-G-A	DHX33	1	307	T/M	missense_variant	0.0001789	0.001404	22.6	0.678	0;76	GS1c
5-94818328-T-C	TTC37	3	1354	K/R	missense_variant	0.0001313	0.001046	22.6	0.783	0;39	GS1c
17-40818404-G-A	TUBG2	1	354	A/T	missense_variant	4.773e-05	0.000294	22.6	0.803	0;105	GS1c
22-40697271-C-T	TNRC6B	1	548	P/S	missense_variant	0.0006402	0.00492	22.5	0.173	0;167	GS1c
8-3081267-C-A	CSMD1	1	971	A/S	missense_variant	0.0004738	0.003824	22.5	0.211	0;53	GS1c
18-29264322-GAGA-G	B4GALT6	1	22-23	FS/S	inframe_deletion	0.0001313	0	22.5	0.371	0;77	GS1c
3-13379372-G-A	NUP210	1	1173	R/C	missense_variant	0.001528	0.002004	22.5	0.729	0;145	GS1c
15-91308570-C-T	BLM	1	707	P/S	missense_variant	0.001643	0.001307	22.5	0.751	0;70	GS1c
9-99284821-C-T	CDC14B	1	437	R/K	missense_variant	0.0006601	0.005259	22.4	0.343	0;46	GS1c
1-27267996-C-G	NUDC	1	70	R/G	missense_variant	0.0008045	0.001832	22.4	0.382	0;49	GS1c
1-17914965-C-G	ARHGEF10L	1	83	P/R	missense_variant	7.96e-06	6.534e-05	22.4	0.442	0;185	GS1c
18-29447411-G-A	TRAPPC8	1	806	A/V	missense_variant	0.003788	0.002754	22.3	0.138	0;19	GS1c
10-860734-G-A	LARP4B	1	626	S/F	missense_variant	7.413e-05	0.0006077	22.3	0.158	2;213	GS1c
8-10755923-C-T	XKR6	1	210	A/T	missense_variant	6.799e-05	0.0003603	22.3	0.186	0;112	GS1c
3-170110147-T-A	SKIL	1	666	M/K	missense_variant	0.006114	0.001486	22.3	0.301	0;22	GS1c
6-159197483-T-C	EZR	1	251	N/S	missense_variant	0.001245	0.005169	22.3	0.44	0;17	GS1c
3-42679594-G-A	NKTR	1	800	E/K	missense_variant	0.0003321	0.002585	22.2	0.308	0;28	GS1c
3-13546167-C-A	HDAC11	1	343	P/H	missense_variant	0.001088	0.00588	22.2	0.687	0;103	GS1c
4-40104499-C-T	N4BP2	2	345	P/L	missense_variant	0.0008471	0.006369	22	0.606	0;68	GS1c
5-43556797-G-C	PAIP1	1	51	P/R	missense_variant	-	-	21.8	0.198	1;11	GS1c
15-59204764-G-C	SLTM	1	187	Q/E	missense_variant,splice_region_variant	0.001092	0.007684	21.8	0.274	0;59	GS1c
1-17272769-G-A	CROCC	2	718	V/M	missense_variant	0.001251	0.00275	21.8	0.71	0;218	GS1c
6-56475274-T-G	DST	1	1208	K/T	missense_variant	0.0001965	0.001554	21.7	0.18	0;20	GS1c
7-138593850-G-A	KIAA1549	1	1005	P/S	missense_variant	0.000125	0.0009866	21.7	0.295	0;53	GS1c
1-175372320-A-G	TNR	1	311	L/P	missense_variant	0.0001792	0.00147	21.7	0.336	0;97	GS1c
18-2925359-C-T	LPIN2	1	601	E/K	missense_variant	0.00892	0.003038	21.7	0.51	0;41	GS1c
22-19961692-G-C	ARVCF	1	677	F/L	missense_variant	0.002561	0.008107	21.6	0.823	0;97	GS1c
19-50119185-C-T	PRR12	1	1736	R/W	missense_variant	0.0003508	0.002113	21.5	0.051	0;352	GS1c
8-71069365-T-G	NCOA2	1	412	N/T	missense_variant	0.0005664	0.000458	21.5	0.121	0;88	GS1c
11-1309994-T-C	TOLLIP	2	99	M/V	missense_variant	0.0001525	0.0002617	21.5	0.719	0;178	GS1c
12-49176512-A-G	ADCY6	1	236	S/P	missense_variant	9.853e-05	0.0007678	21.4	0.442	0;291	GS1c
4-146058934-G-C	OTUD4	1	998	P/R	missense_variant	0.00145	0.0004246	21.3	0.212	0;74	GS1c
5-137354782-G-C	FAM13B	1	7	P/A	missense_variant	0.0001075	0.00085	21.3	0.365	0;28	GS1c
8-21983134-T-C	HR	1	506	E/G	missense_variant	0.003154	0.009212	21.3	0.628	0;72	GS1c
2-166018858-G-T	SCN3A	1	331	Q/K	missense_variant	4.419e-05	0.0003653	21.2	0.174	0;15	GS1c
19-14267780-T-C	LPHN1	1	980	I/V	missense_variant	0.0009187	0.0004575	21.2	0.187	0;70	GS1c
3-37523058-C-A	ITGA9	1	168	N/K	missense_variant	0.0003499	0.002809	21.2	0.421	0;59	GS1c
4-10079384-C-T	WDR1	1	381	G/D	missense_variant	9.366e-06	3.744e-05	21.1	0.22	0;64	GS1c
10-116889247-A-T	ATRNL1	1	260	Y/F	missense_variant	0.0003301	0.002679	21.1	0.266	0;85	GS1c
17-4876510-A-G	CAMTA2	1	747	V/A	missense_variant	0.0001392	0.001045	21	0.262	0;137	GS1c
10-29813438-T-A	SVIL	1	850	Y/F	missense_variant	0.0001352	0.0009799	21	0.358	0;62	GS1c
8-73921242-T-C	TERF1	1	41	C/R	missense_variant	4.465e-05	0.0003634	21	0.372	0;24	GS1c
19-615946-CCCGCCGCCG-C	HCN2	1	715-717	PPP/-	inframe_deletion	0.006216	0.003065	21	0.448	0;38	GS1c
1-24932233-C-T	NCMAP	1	102	R/*	stop_gained	0.0008442	0.006535	58	1.756	0;200	GS1b
1-173455536-G-A	PRDX6	1	181	W/*	stop_gained	-	-	43	1.595	0;50	GS1b
8-6728299-G-T	DEFB1	1	37	C/*	stop_gained	0.0006562	0.0001633	37	1.689	0;37	GS1b
15-67687701-C-T	IQCH	1	569	R/*	stop_gained	2.391e-05	9.799e-05	36	0.979	0;87	GS1b
16-20801950-A-AG	ACSM3	1	422-423	-/*	frameshift_variant	0.0003262	0.002678	35	1.055	0;67	GS1b
11-94040379-C-T	FOLR4	2	127	Q/*	stop_gained	0.000123	0.001017	35	1.936	0;133	GS1b
6-27799055-GCGGTGACCGTC-G	HIST1H4K	1	80-84	KTVTA/N*	frameshift_variant	0.0002815	0.003177	35	1.96	0;65	GS1b
15-78807342-AG-A	HYKK	2	124	R/*	frameshift_variant	2.543e-05	0.0002091	34	1.145	0;45	GS1b
11-15260572-C-T	INSC	1	496	R/C	missense_variant	0.001277	0.009936	34	1.315	0;54	GS1b
20-1592042-C-A	SIRPB1	1	132	E/*	stop_gained	-	-	34	1.633	0;209	GS1b
6-26199107-TCA-T	HIST1H2AD	1	121-122	TE/T*	frameshift_variant	4.376e-05	9.801e-05	34	1.947	0;186	GS1b
8-57228586-TCTATACA-T	SDR16C5	3	105-107	VYR/*	frameshift_variant	7.962e-05	0.000621	33	0.88	0;92	GS1b
14-21469324-CTCCTT-C	SLC39A2	1	173-174	SF/*	frameshift_variant	-	-	33	1.196	0;211	GS1b
1-43212993-G-A	LEPRE1	2	669	R/C	missense_variant	8.007e-06	3.277e-05	33	1.226	0;70	GS1b
22-38478666-C-G	SLC16A8	1	-	-	splice_donor_variant	0.00484	0.001511	33	1.28	0;67	GS1b
10-125528041-C-T	CPXM2	1	-	-	splice_donor_variant	0.0001295	0.00103	32	0.946	0;69	GS1b
10-15120604-T-C	ACBD7	1	-	-	splice_acceptor_variant	0.001031	0.008037	32	1.19	0;70	GS1b
2-161029240-T-C	ITGB6	1	254	E/G	missense_variant,splice_region_variant	0.0005863	0.00464	32	1.234	0;45	GS1b
8-2092745-C-T	MYOM2	1	1413	S/L	missense_variant	1.193e-05	0	32	1.484	0;240	GS1b
9-12702382-T-C	TYRP1	1	52	F/S	missense_variant	3.987e-06	0	32	1.889	1;102	GS1b
16-335584-C-CCCACTCT	PDIA2	1	334	P/PTL*	frameshift_variant	0.0005951	0.004739	32	1.963	0;117	GS1b
1-226026965-C-T	EPHX1	1	214	R/W	missense_variant	0.0001432	0.001111	31	1.127	0;159	GS1b
18-72228253-G-A	CNDP1	1	156	G/R	missense_variant,splice_region_variant	8.781e-05	0.0006536	29.9	1.002	0;56	GS1b
15-78825825-G-T	HYKK	2	312	R/L	missense_variant	0.002304	0.008529	29.2	1.145	0;79	GS1b
19-33183231-TAGCCTTCCGCATCTGCG-T	NUDT19	1	122-128	VAFRICA/V*	frameshift_variant	0.0001364	0.001008	28.8	1.975	3;710	GS1b
3-11851015-C-T	TAMM41	1	284	D/N	missense_variant	3.979e-06	0	28.5	1.06	0;76	GS1b
12-52824351-C-T	KRT75	1	337	E/K	missense_variant	0.007396	0.00846	28.4	1.016	0;125	GS1b
10-95452476-T-C	FRA10AC1	1	103	K/E	missense_variant	0.0001681	0.001022	28.4	1.167	0;60	GS1b
1-225393862-G-T	DNAH14	2	2034	R/L	missense_variant	7.071e-05	0.0004399	28.1	1.517	0;29	GS1b
5-125880710-T-C	ALDH7A1	1	523	T/A	missense_variant,splice_region_variant	0.004478	0.003202	28	1.24	0;23	GS1b
21-36088719-C-T	CLIC6	1	667	T/M	missense_variant	9.952e-05	0.0007519	27.9	1.096	0;74	GS1b
10-73121862-G-C	SLC29A3	1	309	G/R	missense_variant	0.0001471	0.001209	27.9	1.322	0;255	GS1b
3-52818353-G-A	ITIH1	1	423	A/T	missense_variant	0.0004702	0.003202	27.7	1.23	0;187	GS1b
2-196728886-A-G	DNAH7	1	2498	I/T	missense_variant	0.00397	0.009872	27.6	0.837	0;35	GS1b
15-70980153-G-T	UACA	1	144	A/E	missense_variant	7.993e-06	6.538e-05	27.6	0.973	0;71	GS1b
22-39822892-T-C	TAB1	1	369	L/P	missense_variant	6.41e-05	0.0005227	27.5	0.932	0;126	GS1b
20-3673557-G-A	SIGLEC1	1	1244	R/C	missense_variant	0.0004621	3.272e-05	27.5	1.23	0;126	GS1b
5-78423725-G-A	BHMT	1	319	G/D	missense_variant	0.000207	0.001634	27.5	1.401	0;19	GS1b
2-103335015-G-A	MFSD9	1	430	S/L	missense_variant	0.0001132	0.0007858	27.5	1.535	1;52	GS1b
20-6078229-A-G	FERMT1	1	300	I/T	missense_variant	1.592e-05	0.0001307	27.3	0.854	0;134	GS1b
5-41939711-C-T	FBXO4	1	356	P/L	missense_variant	2.396e-05	0.0001967	27.3	1.052	0;13	GS1b
2-31178811-T-C	GALNT14	1	172	K/E	missense_variant	3.976e-06	3.266e-05	27.2	1.097	0;56	GS1b
15-90177008-T-C	KIF7	1	834	Q/R	missense_variant	0.003267	0.00366	27.1	0.926	0;150	GS1b
1-26138335-C-T	SEPN1	1	382	R/W	missense_variant	9.042e-05	0.0003585	26.9	1.017	0;42	GS1b
1-171168521-G-A	FMO2	1	174	R/H	missense_variant	0.00455	0.004181	26.9	1.06	0;53	GS1b
17-1673303-C-G	SERPINF1	1	81	S/C	missense_variant	0.001014	0.002319	26.9	1.214	1;62	GS1b
6-52317573-C-T	EFHC1	1	221	R/C	missense_variant	0.000887	0.005357	26.8	1.205	0;91	GS1b
4-265209-ACACTCTTCACATCTATAAGGTTTCTCTCCAGTATGAATTTTCTTATGTTTACTCAGGTATGCAGACCATCCAAAGGCTTTGCCACACTCTTCACATTTGTAAGGTTTCTCTCCAGTATGAATTATCTTATGTTTATTCAGGTCTGTGGACCATCC-A	ZNF732	1	428-479	GWSTDLNKHKIIHTGEKPYKCEECGKAFGWSAYLSKHKKIHTGEKPYRCEEC/*	frameshift_variant	0.0005209	0.002288	26.8	1.286	0;110	GS1b
10-74928099-T-G	FAM149B1	1	1	M/R	start_lost	0.0007092	0.0008356	26.7	1.049	0;15	GS1b
11-10508903-G-T	AMPD3	1	311	V/L	missense_variant	0.006717	0.002744	26.6	0.907	0;41	GS1b
6-43024060-C-T	MRPL2	1	130	R/H	missense_variant	0.0008032	0.006043	26.6	1.147	0;154	GS1b
14-24113682-A-G	DHRS2	2	202	E/G	missense_variant	0.0002665	0.002123	26.6	1.481	0;102	GS1b
12-58008356-G-A	ARHGEF25	1	262	V/M	missense_variant	3.181e-05	0.0002613	26.5	0.851	0;172	GS1b
3-126151991-G-C	CCDC37	1	456	E/Q	missense_variant	0.0006643	0.005357	26.3	1.142	1;121	GS1b
4-1369884-C-T	UVSSA	1	499	A/V	missense_variant	0.0003756	0.002928	26.3	1.48	0;125	GS1b
6-49754831-C-G	PGK2	1	24	D/H	missense_variant	3.982e-06	3.266e-05	26.3	1.608	0;66	GS1b
14-24799121-C-T	ADCY4	1	388	V/I	missense_variant	3.183e-05	3.266e-05	26.2	0.892	0;159	GS1b
9-97934428-C-T	FANCC	1	116	G/D	missense_variant,splice_region_variant	8.039e-06	6.723e-05	26.1	1.043	0;16	GS1b
11-5758495-G-C	OR56B1	1	250	C/S	missense_variant	0.0009159	0.007481	26.1	1.956	0;40	GS1b
17-33456631-G-A	FNDC8	1	259	R/H	missense_variant	0.002411	0.004966	25.9	1.294	0;144	GS1b
2-234526778-T-C	UGT1A8	1	142	F/S	missense_variant	0.0002903	0.002123	25.9	1.331	0;27	GS1b
2-234676989-G-A	UGT1A6	1	402	R/H	missense_variant	5.22e-05	0.000294	25.7	1.064	0;55	GS1b
12-112187084-A-G	ACAD10	1	918	R/G	missense_variant	7.568e-05	0.0006206	25.6	1.085	1;139	GS1b
7-12379995-T-A	VWDE	1	1440	N/I	missense_variant	0.0007032	0.0047	25.6	1.117	0;105	GS1b
3-19961459-G-A	EFHB	1	288	P/S	missense_variant	-	-	25.5	1.24	0;23	GS1b
10-19641159-GC-G	MALRD1	2	768	L/*	frameshift_variant	0.002115	0.0008432	25.4	0.854	0;103	GS1b
11-108383271-T-C	EXPH5	2	988	K/R	missense_variant	0.0002775	0.002151	25.4	0.943	0;52	GS1b
21-34997036-C-T	CRYZL1	1	33	V/M	missense_variant	0.0003791	0.003113	25.4	1.166	1;67	GS1b
11-5510451-G-A	OR52D1	1	172	C/Y	missense_variant	4.789e-05	0.0001633	25.4	1.737	0;111	GS1b
3-130107599-T-G	COL6A5	1	680	F/V	missense_variant	0.000657	0.004085	25.3	0.92	0;28	GS1b
2-45826589-T-C	SRBD1	2	216	Q/R	missense_variant,splice_region_variant	6.405e-05	0.0005285	25.2	0.977	0;78	GS1b
14-50101848-G-A	DNAAF2	2	7	S/F	missense_variant	0.000897	0.00579	25.2	1.068	0;58	GS1b
15-86687049-C-T	AGBL1	1	33	R/W	missense_variant	0.003157	0.009155	25.2	1.142	0;75	GS1b
7-1037370-G-A	C7orf50	2	159	T/M	missense_variant	0.000784	0.006078	25.2	1.787	0;224	GS1b
8-23299129-T-C	ENTPD4	1	279	I/V	missense_variant	-	-	25.1	1.017	0;57	GS1b
2-230875491-C-T	FBXO36	1	153	A/V	missense_variant	0.0005938	0.004803	25.1	1.74	0;56	GS1b
17-80918934-C-G	B3GNTL1	1	242	E/Q	missense_variant,splice_region_variant	0.0008594	0.006273	25.1	1.795	0;30	GS1b
11-130750592-G-A	SNX19	1	895	R/W	missense_variant	0.008592	0.0006874	25	0.857	0;73	GS1b
3-184008082-A-C	ECE2	1	577	N/H	missense_variant	3.979e-05	0.0003267	25	1.008	0;37	GS1b
16-20442599-C-T	ACSM5	1	422	R/C	missense_variant	8.353e-05	0.000392	25	1.258	0;105	GS1b
19-56055615-A-C	SBK3	1	84	F/V	missense_variant	0.0001481	0.0008894	24.9	1.687	0;140	GS1b
17-39502471-C-T	KRT33A	1	372	C/Y	missense_variant	0.0003778	0.00307	24.9	1.689	0;134	GS1b
16-66670323-G-C	CMTM4	1	116	I/M	missense_variant	5.173e-05	0.0004248	24.8	0.867	0;40	GS1b
3-113327342-C-G	SIDT1	1	560	A/G	missense_variant	0.001523	0.00147	24.8	0.872	0;49	GS1b
11-4567150-T-C	OR52M1	1	244	C/R	missense_variant	0.0001871	0.0004248	24.8	1.96	0;112	GS1b
5-176011744-A-C	CDHR2	2	821	N/T	missense_variant	-	-	24.7	0.849	0;45	GS1b
8-57219265-T-C	SDR16C5	3	227	K/R	missense_variant	4.796e-05	0.0003949	24.7	0.88	0;17	GS1b
1-31907027-G-A	SERINC2	1	450	R/H	missense_variant	0.0002316	3.269e-05	24.7	1.248	0;124	GS1b
12-96360132-G-A	AMDHD1	1	347	V/I	missense_variant	0.002279	0.001962	24.6	1.166	0;66	GS1b
14-24114437-T-A	DHRS2	2	273	V/E	missense_variant	0.001169	0.009211	24.6	1.481	0;125	GS1b
6-36343662-C-T	ETV7	1	98	R/H	missense_variant	0.0002786	0.001241	24.6	1.528	0;278	GS1b
10-19613027-C-T	MALRD1	2	499	S/F	missense_variant	0.001522	0.008926	24.5	0.854	0;69	GS1b
7-143036672-G-A	CLCN1	1	514	D/N	missense_variant	7.954e-06	6.533e-05	24.5	0.994	0;122	GS1b
3-46722023-C-T	ALS2CL	1	482	R/H	missense_variant	0.000349	0.001209	24.5	1.082	0;215	GS1b
16-3727574-A-G	TRAP1	1	210	M/T	missense_variant	0.0008193	0.006565	24.5	1.412	0;192	GS1b
16-8620007-G-A	TMEM114	1	-	-	splice_region_variant,non_coding_transcript_exon_variant	0.004907	0.008531	24.5	1.818	1;207	GS1b
14-24775316-G-A	CIDEB	1	122	R/W	missense_variant	0.0006051	6.534e-05	24.5	1.923	0;25	GS1b
17-78086504-G-A	GAA	1	628	V/M	missense_variant	2.155e-05	3.427e-05	24.4	0.981	0;110	GS1b
7-97911238-A-G	BRI3	1	44	Y/C	missense_variant	0.0001959	0	24.4	1.814	0;38	GS1b
8-8175865-C-A	SGK223	2	1340	E/D	missense_variant	2.817e-05	0.0002288	24.3	1.482	1;282	GS1b
5-121487987-G-A	ZNF474	1	101	G/D	missense_variant	1.991e-05	0.0001307	24.2	1.265	0;58	GS1b
17-3195777-A-T	OR3A1	1	34	F/I	missense_variant	0.004786	0.002646	24.2	1.416	0;94	GS1b
18-47109955-A-G	LIPG	1	396	N/S	missense_variant	0.008722	0.005585	24.1	1.178	0;159	GS1b
4-265194-TAAAAAGGCTTTGC-T	ZNF732	1	480-484	GKAFL/*	frameshift_variant	0.0005433	0.002331	24.1	1.286	0;107	GS1b
8-56698801-C-T	TGS1	1	115	S/F	missense_variant	0.009378	0.0008197	24	0.908	0;21	GS1b
1-13839770-C-T	LRRC38	1	107	V/M	missense_variant	0.002576	0.00426	24	1.076	0;362	GS1b
3-8675456-C-T	SSUH2	1	57	A/T	missense_variant	5.239e-05	0.0003929	24	1.182	0;105	GS1b
1-2524128-A-G	MMEL1	1	669	I/T	missense_variant	0.002814	0.002457	23.9	0.997	0;73	GS1b
2-233272350-C-T	ALPPL2	1	116	T/M	missense_variant	1.195e-05	0	23.9	1.315	0;197	GS1b
8-19263490-G-A	CSGALNACT1	1	467	T/M	missense_variant	0.000517	0.001666	23.9	1.338	0;215	GS1b
17-15878339-C-T	ADORA2B	1	228	R/W	missense_variant	7.953e-06	0	23.9	1.485	0;223	GS1b
8-22481856-C-T	BIN3	1	120	S/N	missense_variant	0.0008137	0.006528	23.9	1.597	1;50	GS1b
18-64172432-C-T	CDH19	1	646	G/S	missense_variant	0.0007221	0.005784	23.8	1.119	0;67	GS1b
2-242142890-T-C	ANO7	1	343	V/A	missense_variant	0.0004866	0.004071	23.7	1.371	0;499	GS1b
3-159986211-T-A	IFT80	1	738	Y/F	missense_variant	7.574e-05	0.0006208	23.6	0.991	0;14	GS1b
1-36039993-G-T	TFAP2E	2	165	G/C	missense_variant	0	0	23.6	1.158	0;36	GS1b
1-20879743-G-A	FAM43B	1	93	D/N	missense_variant	0.0007256	0.005785	23.6	1.238	0;357	GS1b
20-6033177-AG-A	LRRN4	1	90	L/*	frameshift_variant	0.0003898	0.0001799	23.6	1.338	0;36	GS1b
17-7010589-G-A	ASGR2	1	134	R/C	missense_variant	7.565e-05	0.0005226	23.6	1.53	2;287	GS1b
12-55886984-C-T	OR6C68	1	280	L/F	missense_variant	0.0003903	0.001569	23.6	1.94	0;37	GS1b
22-24384171-C-T	GSTT1	1	21	A/T	missense_variant	0.0003654	0.002868	23.5	1.327	0;74	GS1b
19-39228160-G-A	CAPN12	1	362	R/C	missense_variant	0.0001654	0.001276	23.5	1.52	0;277	GS1b
11-8953795-G-T	C11orf16	1	21	L/M	missense_variant	0.004587	0.004731	23.5	1.521	0;90	GS1b
11-89028397-G-C	TYR	1	485	G/R	missense_variant	7.964e-06	6.533e-05	23.5	1.964	0;95	GS1b
8-68107725-C-T	CSPP1	1	1188	T/M	missense_variant	0.0003248	9.803e-05	23.4	0.931	0;111	GS1b
17-39280193-C-T	KRTAP4-12	1	61	C/Y	missense_variant	-	-	23.4	0.94	0;285	GS1b
6-126332456-A-G	TRMT11	1	273	N/S	missense_variant	0.0002073	0.001636	23.4	1.117	0;28	GS1b
10-91162546-C-T	IFIT1	1	172	P/S	missense_variant	5.972e-05	0.0004902	23.4	1.528	0;36	GS1b
3-52476302-C-T	SEMA3G	1	120	V/M	missense_variant	0.0001556	0.000196	23.3	1.037	0;35	GS1b
3-148459166-G-C	AGTR1	1	115	S/T	missense_variant	0.0002454	0.001569	23.3	1.347	0;89	GS1b
11-6867593-T-C	OR10A5	1	227	L/P	missense_variant	0.0001193	0.0009799	23.3	1.444	0;65	GS1b
1-1412705-A-C	ATAD3B	1	86	Q/P	missense_variant	3.188e-05	0.0002614	23.3	1.477	0;60	GS1b
17-18916685-CTA-C	SLC5A10	1	249	Y/*	frameshift_variant	0.0006442	0.005185	23.2	1.039	0;98	GS1b
11-111624210-A-G	PPP2R1B	1	374	I/T	missense_variant	0.0001353	0.001113	23.2	1.063	0;73	GS1b
17-29249085-C-G	ADAP2	1	18	P/R	missense_variant	0	0	23.2	1.078	0;54	GS1b
16-89836654-C-A	FANCA	1	746	A/S	missense_variant	0.0005123	0.003411	23.2	1.366	0;51	GS1b
19-3543905-G-A	C19orf71	1	176	R/H	missense_variant	9.015e-05	0.0005274	23.2	1.86	0;86	GS1b
7-99144586-G-A	FAM200A	1	482	S/L	missense_variant	-	-	23.1	1.235	0;19	GS1b
2-233246221-C-T	ALPP	1	442	R/W	missense_variant	0.002463	0.003215	23.1	1.295	0;637	GS1b
19-1753933-C-A	ONECUT3	1	91	A/E	missense_variant	-	-	23.1	1.692	0;21	GS1b
12-57397570-C-T	ZBTB39	1	378	E/K	missense_variant	2.386e-05	9.799e-05	23	0.855	0;114	GS1b
16-20636794-G-A	ACSM1	1	144	A/V	missense_variant	3.186e-05	0.0001634	23	1.074	0;336	GS1b
7-99145772-G-A	FAM200A	1	87	P/S	missense_variant	-	-	23	1.235	0;19	GS1b
7-94991687-G-A	PON3	1	298	P/L	missense_variant	0.0001675	0.001307	23	1.262	0;36	GS1b
2-58459236-G-C	FANCL	1	36	F/L	missense_variant	0.001083	0.007912	23	1.614	0;29	GS1b
7-1037418-G-T	C7orf50	2	143	T/N	missense_variant	0.0003081	0.0004019	23	1.787	3;408	GS1b
14-20849819-C-T	TEP1	2	1484	R/H	missense_variant	0.000469	0.003714	22.9	0.838	0;87	GS1b
12-53566336-G-C	CSAD	1	102	R/G	missense_variant	0.0002553	0.0002949	22.9	1.019	0;63	GS1b
22-41940027-C-T	POLR3H	1	27	A/T	missense_variant	0.000128	0.001046	22.9	1.035	0;139	GS1b
7-40174070-C-G	MPLKIP	1	33	G/R	missense_variant	9.773e-05	3.987e-05	22.9	1.665	0;44	GS1b
5-66479557-G-C	CD180	1	372	L/V	missense_variant	2.387e-05	0.000196	22.8	0.992	0;65	GS1b
8-23560431-G-C	NKX2-6	1	147	L/V	missense_variant	-	-	22.8	1.035	0;55	GS1b
7-2623271-C-G	IQCE	1	169	S/R	missense_variant,splice_region_variant	0.002478	0.0007254	22.8	1.577	0;187	GS1b
6-49696561-C-T	CRISP3	1	220	C/Y	missense_variant	0.0001224	0.00103	22.7	1.112	0;40	GS1b
11-55406336-G-C	OR4P4	1	168	G/A	missense_variant	0.0007587	0.005831	22.7	1.542	0;41	GS1b
3-17208341-G-T	TBC1D5	1	671	A/E	missense_variant	0.0009786	0.002875	22.6	0.966	0;109	GS1b
19-39233109-G-A	CAPN12	1	123	R/W	missense_variant	0.0001476	0.001111	22.6	1.52	0;120	GS1b
19-14991507-T-C	OR7A17	1	221	I/V	missense_variant	0.0006962	0.004443	22.6	1.862	0;95	GS1b
12-66639034-A-G	IRAK3	1	436	M/V	missense_variant	0.000378	0.002907	22.5	1.549	0;40	GS1b
1-43218314-C-T	LEPRE1	2	456	G/D	missense_variant	0.0001352	0.0005553	22.3	1.226	0;108	GS1b
6-151914326-G-A	CCDC170	1	460	V/M	missense_variant	0.0009424	0.007124	22.3	1.35	0;98	GS1b
19-10946723-A-T	TMED1	1	49	S/T	missense_variant	1.383e-05	0.000107	22.3	1.7	2;217	GS1b
22-38529017-C-T	PLA2G6	1	300	A/T	missense_variant	0.0007265	0.004981	22.2	0.862	1;163	GS1b
12-52865945-G-T	KRT6C	1	220	N/K	missense_variant	0.0002341	0.001783	22.2	1.85	0;273	GS1b
11-108382645-C-G	EXPH5	2	1197	A/P	missense_variant	0.0003865	0.002986	22.1	0.943	1;62	GS1b
6-35927274-C-A	SLC26A8	1	609	C/F	missense_variant	0.0006503	0.00505	22	0.835	0;21	GS1b
11-118015894-C-G	SCN4B	1	38	A/P	missense_variant	0.000346	0.002843	22	1.784	0;54	GS1b
6-167754419-A-C	TTLL2	1	344	K/T	missense_variant	0.001161	0.007643	22	1.872	0;92	GS1b
8-10467652-G-GCAGCCCTTCTATTACTTTAGTCCCCTCTAACTGCACCC	RP1L1	3	1319	A/GVQLEGTKVIEGL*	frameshift_variant	-	-	21.8	1.954	0;239	GS1b
9-108366652-T-C	FKTN	1	176	F/L	missense_variant	-	-	21.7	0.842	0;58	GS1b
1-216172376-A-C	USH2A	2	2170	S/R	missense_variant	0.000863	0.006942	21.7	0.857	0;10	GS1b
7-149462671-CGTGCGCACT-C	ZNF467	1	304-307	QCAR/R	inframe_deletion	0.0001109	0.0005404	21.7	1.266	0;231	GS1b
12-123751791-A-T	CDK2AP1	1	32	S/T	missense_variant	0.0003503	0.002744	21.6	0.857	0;68	GS1b
11-88070701-C-A	CTSC	1	47	G/V	missense_variant	9.648e-05	0.0007233	21.5	1.035	0;214	GS1b
6-26463487-C-T	BTN2A1	1	149	P/L	missense_variant	4.108e-05	0.0003334	21.4	1.829	0;116	GS1b
6-7379080-C-T	CAGE1	1	17	D/N	missense_variant	0.0007352	0.005555	21.2	0.977	0;41	GS1b
2-44078899-T-G	ABCG8	1	167	L/V	missense_variant	-	-	21.1	1.365	1;373	GS1b
5-140724113-G-T	PCDHGA3	1	171	K/N	missense_variant	3.617e-05	0.0002614	21	0.898	0;48	GS1b
16-90032331-A-G	DEF8	1	500	Q/R	missense_variant	0.0007464	0.004712	20.9	0.571	0;128	GS1b
9-126433572-C-T	DENND1A	1	119	V/M	missense_variant,splice_region_variant	0.0006607	0.002581	20.8	0.229	0;11	GS1b
2-71797758-G-C	DYSF	1	1021	E/Q	missense_variant	3.99e-06	3.268e-05	20.6	0.734	0;76	GS1b
7-92120651-T-A	PEX1	1	1125	M/L	missense_variant	0.00105	0.003789	20.4	0.664	0;40	GS1b
20-19937388-A-G	RIN2	1	145	I/M	missense_variant	7.983e-05	0.0006189	20.1	0.549	0;62	GS1b
3-49728895-C-G	RNF123	1	40	N/K	missense_variant	-	-	19.92	0.427	1;94	GS1b
2-128381731-G-A	MYO7B	1	1269	A/T	missense_variant	0.0004825	0.00373	19.89	0.733	1;117	GS1b
12-40702420-A-G	LRRK2	1	1371	I/V	missense_variant	0.0008647	0.003953	19.71	0.64	0;50	GS1b
17-41345545-G-A	NBR1	1	472	V/I	missense_variant	0.0001612	0.001281	19.68	0.652	0;64	GS1b
19-40424531-G-T	FCGBP	1	558	R/S	missense_variant	0.0002129	0.001571	19.51	0.767	0;93	GS1b
5-52240850-C-A	ITGA1	1	1121	S/R	missense_variant	0.006913	0.00916	19.47	0.739	1;20	GS1b
17-45893819-C-T	OSBPL7	1	320	A/T	missense_variant	0.001588	0.001273	19.43	0.444	0;64	GS1b
3-185882703-C-T	DGKG	1	734	A/T	missense_variant	0.0001042	0.0006566	19.35	0.82	0;111	GS1b
11-14303263-T-A	RRAS2	1	138	T/S	missense_variant	0.0006064	0.005206	19.34	0.264	0;62	GS1b
9-88307727-G-A	AGTPBP1	1	-	-	splice_region_variant,5_prime_UTR_variant	1.199e-05	9.892e-05	19.24	0.351	1;59	GS1b
2-141773450-T-C	LRP1B	2	669	I/V	missense_variant	0.008372	0.005455	19	0.317	0;38	GS1b
16-88600723-C-T	ZFPM1	2	786	S/L	missense_variant	9.966e-05	0.0002946	18.96	0.474	0;10	GS1b
15-78566649-G-A	DNAJA4	1	177	V/M	missense_variant	5.571e-05	0	18.85	0.714	0;164	GS1b
10-123670445-T-C	ATE1	1	187	K/E	missense_variant	0.0001755	0.001352	18.84	0.479	0;92	GS1b
11-70666640-G-A	SHANK2	1	72	S/L	missense_variant	-	-	18.82	0.458	0;100	GS1b
18-56587600-C-T	ZNF532	1	694	P/L	missense_variant	0.001276	0.009865	18.81	0.296	0;73	GS1b
2-136566468-G-A	LCT	1	1150	S/F	missense_variant	-	-	18.76	0.358	0;121	GS1b
1-173486761-C-G	SLC9C2	1	941	C/S	missense_variant	0.0002189	0.001797	18.72	0.46	0;49	GS1b
19-4428727-C-G	CHAF1A	1	482	R/G	missense_variant	1.989e-05	0.0001633	18.36	0.118	2;203	GS1b
6-170871013-A-ACAG	TBP	1	63-64	-/Q	inframe_insertion	-	-	18.13	0.619	2;29	GS1b
2-220496798-G-GGAA	SLC4A3	2	334	R/RK	inframe_insertion	4.036e-05	0.0002296	18.03	0.527	11;375	GS1b
6-170594081-C-T	DLL1	1	392	R/H	missense_variant	1.989e-05	6.533e-05	17.87	0.095	0;81	GS1b
1-214558119-T-G	PTPN14	1	360	H/P	missense_variant	0.005869	0.00155	17.75	0.365	0;35	GS1b
2-183582868-C-A	DNAJC10	1	19	L/I	missense_variant	0.002397	0.0002298	17.63	0.631	0;21	GS1b
8-120592376-T-C	ENPP2	1	587	H/R	missense_variant	0.0002267	0.001666	17.61	0.431	0;51	GS1b
3-150127517-C-T	TSC22D2	1	127	S/L	missense_variant	0.0003759	0.002759	17.52	0.324	0;119	GS1b
6-76023135-C-T	FILIP1	1	805	V/I	missense_variant	0.000756	0.006141	17.48	0.698	0;115	GS1b
5-137801649-A-G	EGR1	1	67	S/G	missense_variant	0.0001485	0.001117	17.4	0.59	0;149	GS1b
2-220494371-C-T	SLC4A3	2	189	P/S	missense_variant	0.000144	0.001176	17.26	0.527	1;325	GS1b
1-167673917-A-G	RCSD1	1	412	Q/R	missense_variant	0.0006737	0.004497	17.25	0.616	1;82	GS1b
16-3169845-A-C	ZNF205	2	395	D/A	missense_variant	0.001017	0.0007848	17.22	0.564	0;424	GS1b
16-50664815-C-T	NKD1	1	230	P/L	missense_variant	6.32e-05	0	17.16	0.265	0;127	GS1b
11-18636364-C-A	SPTY2D1	1	486	G/V	missense_variant	4.015e-05	0.000328	17.11	0.337	0;390	GS1b
15-63922766-C-T	HERC1	1	4289	A/T	missense_variant	4.014e-06	3.268e-05	17.1	0.24	0;46	GS1b
4-100530080-A-G	MTTP	1	572	N/S	missense_variant	0.0003907	0.003201	17.1	0.587	0;51	GS1b
1-240255595-CAAG-C	FMN2	1	63	K/-	inframe_deletion	4.582e-05	0.0002474	17.02	0.274	0;59	GS1b
4-3076603-CCAG-C	HTT	1	18	Q/-	inframe_deletion	-	-	16.99	0.176	0;15	GS1b
17-76083015-C-T	TNRC6C	1	1215	P/S	missense_variant	0.0002723	0.002126	16.94	0.127	0;231	GS1b
21-45452010-A-G	TRAPPC10	1	36	T/A	missense_variant	3.184e-05	0.0001961	16.94	0.204	0;205	GS1b
1-17281278-G-A	CROCC	2	1124	R/Q	missense_variant	0.009021	0.004302	16.94	0.71	0;46	GS1b
5-132161699-G-T	SHROOM1	1	45	P/Q	missense_variant	0.00471	0.0009284	16.82	0.541	1;182	GS1b
14-52526891-G-A	NID2	1	240	P/S	missense_variant	0.004979	0.004084	16.78	0.559	0;51	GS1b
3-42264682-C-T	TRAK1	1	772	T/M	missense_variant	0.000694	0.005393	16.77	0.519	0;201	GS1b
7-44797619-C-G	ZMIZ2	1	242	A/G	missense_variant	4.035e-06	3.305e-05	16.64	0.218	0;154	GS1b
6-152683345-G-A	SYNE1	1	3420	A/V	missense_variant	7.953e-06	3.266e-05	16.59	0.423	0;50	GS1b
1-27875800-T-G	AHDC1	1	943	T/P	missense_variant	0.0006698	0.0004044	16.57	0.076	0;90	GS1b
6-153296633-G-A	FBXO5	1	76	P/L	missense_variant	0.0004898	0.003953	16.56	0.32	0;20	GS1b
12-64890807-G-T	TBK1	1	613	L/F	missense_variant	0.0008102	0.006263	16.53	0.42	0;61	GS1b
13-32929291-A-C	BRCA2	1	2434	K/T	missense_variant	3.184e-05	0.0002614	16.51	0.635	0;41	GS1b
10-129902062-C-T	MKI67	1	2321	G/D	missense_variant	2.786e-05	0.0001633	16.48	0.764	0;77	GS1b
12-69653218-A-G	CPSF6	1	441	T/A	missense_variant	4.022e-06	0	16.39	0.163	1;53	GS1b
8-21986647-T-C	HR	1	13	T/A	missense_variant	0.00218	0.008723	16.29	0.628	0;135	GS1b
18-32834267-G-A	ZNF397	1	240	D/N	missense_variant	1.592e-05	6.533e-05	16.18	0.804	0;24	GS1b
7-138603140-G-A	KIAA1549	1	361	P/L	missense_variant	0.0003212	0.002418	16.06	0.295	0;177	GS1b
3-15070169-A-G	NR2C2	1	311	N/S	missense_variant	0.0007917	0.005324	15.97	0.22	2;173	GS1b
4-2757919-C-T	TNIP2	1	33	R/H	missense_variant	1.266e-05	6.049e-05	15.9	0.736	0;26	GS1b
12-7045891-ACAGCAGCAGCAGCAGCAGCAG-A	ATN1	1	488-494	QQQQQQQ/-	inframe_deletion	-	-	15.83	0.194	1;144	GS1b
12-120593109-C-T	GCN1L1	1	1189	R/H	missense_variant	0.002093	0.002353	15.83	0.208	0;513	GS1b
16-89967044-C-G	TCF25	1	408	A/G	missense_variant,splice_region_variant	0.003638	0.004795	15.78	0.402	0;116	GS1b
6-169637741-G-C	THBS2	1	427	L/V	missense_variant	0.0007179	0.005716	15.77	0.347	0;270	GS1b
3-159482754-G-A	IQCJ-SCHIP1	1	196	G/S	missense_variant	6.061e-05	0.0003405	15.39	0.529	0;78	GS1b
13-108881900-C-T	ABHD13	1	112	P/S	missense_variant	0.0001717	0.001177	15.3	0.406	0;88	GS1b
17-36963025-T-G	CWC25	1	299	S/R	missense_variant	0.001099	0.00814	15.3	0.789	0;12	GS1b
1-22913032-C-A	EPHA8	1	295	P/T	missense_variant	0.0001438	0.001177	15.26	0.712	2;232	GS1b
7-16255696-G-A	ISPD	1	366	P/S	missense_variant	0.0005302	0.004383	15.25	0.821	0;15	GS1b
12-112036753-GGCTGCTGCT-G	ATXN2	1	186-189	QQQP/P	inframe_deletion	-	-	15.22	0.333	0;10	GS1b
12-53044264-G-T	KRT2	1	220	T/N	missense_variant	3.977e-06	3.266e-05	15.14	0.67	1;38	GS1b
17-36707480-G-A	SRCIN1	1	958	P/L	missense_variant	0.001933	0.0004256	15.12	0.213	0;76	GS1b
3-45160056-C-T	CDCP1	1	47	G/E	missense_variant	0.0008445	0.006864	15.03	0.651	0;66	GS1b
14-59993841-C-G	CCDC175	1	605	R/T	missense_variant	0.002319	0.002325	15	0.753	0;10	GS1b
1-247013576-A-G	AHCTF1	1	1920	L/S	missense_variant	0.0007694	0.00245	14.88	0.129	0;37	GS1b
12-124840079-G-A	NCOR2	2	1101	P/S	missense_variant	4.379e-06	3.776e-05	14.86	0.169	1;20	GS1b
3-178560568-G-A	KCNMB2	1	184	S/N	missense_variant	1.195e-05	6.533e-05	14.86	0.574	0;107	GS1b
6-146350933-G-A	GRM1	1	94	V/I	missense_variant	6.371e-05	0.0005226	14.85	0.415	0;106	GS1b
18-77896253-G-A	ADNP2	1	986	G/E	missense_variant	0.006348	0.007088	14.77	0.392	0;130	GS1b
1-66102241-C-G	LEPR	1	1014	S/C	missense_variant	0.0008046	0.00647	14.65	0.284	0;27	GS1b
19-1468699-C-T	APC2	1	1800	A/V	missense_variant	1.973e-05	0.0001284	14.63	0.225	0;126	GS1b
13-109496838-G-T	MYO16	1	393	E/D	missense_variant	5.624e-05	0.000461	14.61	0.272	0;59	GS1b
15-64025236-T-C	HERC1	1	919	T/A	missense_variant	4.013e-06	3.268e-05	14.45	0.24	1;54	GS1b
11-8642003-T-C	TRIM66	1	1045	Y/C	missense_variant	0.002186	0.005973	14.44	0.682	0;141	GS1b
7-6732064-C-T	ZNF12	1	132	G/E	missense_variant	0.0001889	0.001541	14.38	0.51	0;35	GS1b
19-54074885-A-G	ZNF331	1	13	I/V	missense_variant	6.776e-05	0.0005226	14.17	0.292	0;138	GS1b
12-122620159-G-A	MLXIP	1	660	G/S	missense_variant	5.374e-06	4.416e-05	14.17	0.294	2;186	GS1b
19-15651301-G-A	CYP4F22	1	238	A/T	missense_variant	0.0007797	0.006206	13.76	0.783	0;170	GS1b
1-17313330-C-T	ATP13A2	1	1069	A/T	missense_variant	0.0003327	0.002649	13.74	0.584	1;63	GS1b
19-5667417-C-T	SAFB	1	836	T/M	missense_variant	2.499e-05	6.076e-05	13.69	0.138	0;83	GS1b
12-49424132-G-C	KMT2D	1	4644	P/A	missense_variant	8.927e-05	0.0007241	13.68	0.103	0;39	GS1b
16-2079659-G-A	SLC9A3R2	1	97	R/H	missense_variant	0.0001996	0.001352	13.37	0.701	1;221	GS1b
7-97821252-G-A	LMTK2	1	492	G/D	missense_variant	0.0002188	0.001731	13.33	0.239	0;513	GS1b
16-9857142-T-C	GRIN2A	1	1420	N/S	missense_variant	5.575e-05	0.0003266	13.18	0.188	0;140	GS1b
11-108200991-G-A	ATM	1	2453	R/H	missense_variant	3.98e-05	0.000196	13.18	0.71	0;46	GS1b
4-125590277-C-T	ANKRD50	1	1385	M/I	missense_variant	7.17e-05	0.0001308	13.16	0.305	0;57	GS1b
11-93440001-C-T	KIAA1731	1	1896	P/L	missense_variant	0.00245	0.007987	13.08	0.489	0;58	GS1b
16-88600033-A-AGGGCGC	ZFPM1	2	556	Q/QGA	inframe_insertion	0.0007456	0.002773	12.69	0.474	0;132	GS1b
10-100183373-T-C	HPS1	1	529	I/V	missense_variant	0.0004658	0.003756	12.66	0.692	0;105	GS1b
17-422454-C-T	VPS53	1	805	G/S	missense_variant	4.569e-05	0.000266	12.47	0.611	0;236	GS1b
2-232262920-G-A	B3GNT7	1	164	A/T	missense_variant	0.0008827	0.006668	12.44	0.495	0;84	GS1b
10-32197240-C-T	ARHGAP12	1	182	G/S	missense_variant	1.99e-05	3.266e-05	12.4	0.596	0;54	GS1b
5-98205532-T-C	CHD1	1	1345	I/V	missense_variant	0.002327	0.009952	12.31	0.162	0;22	GS1b
6-168271173-C-G	MLLT4	1	137	P/A	missense_variant	0.0001779	0.0008099	12.28	0.213	0;71	GS1b
3-184071108-C-G	CLCN2	1	653	R/T	missense_variant	0.0005416	0.003495	11.96	0.769	1;117	GS1b
9-125621312-T-C	RC3H2	1	640	N/S	missense_variant	2.816e-05	0	11.89	0.169	0;65	GS1b
2-138163336-C-T	THSD7B	1	885	T/M	missense_variant	0.0002139	0.001672	11.7	0.635	0;51	GS1b
8-17611387-T-G	MTUS1	1	644	K/Q	missense_variant	0.004504	0.002484	11.64	0.695	0;73	GS1b
7-91659250-A-G	AKAP9	2	1397	Q/R	missense_variant	0.0004057	0.001405	11.6	0.404	2;93	GS1b
10-75283497-A-G	USP54	2	736	S/P	missense_variant	5.623e-05	0.0004586	11.53	0.55	0;39	GS1b
11-18636923-G-C	SPTY2D1	1	300	L/V	missense_variant	4.376e-05	0.0003593	11.46	0.337	0;62	GS1b
6-111695525-T-C	REV3L	1	1345	M/V	missense_variant	0.0004987	0.003954	11.42	0.117	0;68	GS1b
7-6193457-G-C	USP42	1	758	E/Q	missense_variant	0.001922	0.007765	11.06	0.133	0;63	GS1b
1-233122113-C-T	PCNXL2	1	1989	A/T	missense_variant	0.00304	0.008778	10.99	0.681	0;57	GS1b
16-88501224-G-A	ZNF469	1	2421	R/H	missense_variant	0.0005146	0.002859	10.97	0.367	0;199	GS1b
16-4748511-G-T	ANKS3	1	547	D/E	missense_variant	3.444e-05	0.000233	10.91	0.726	0;106	GS1b
10-70404588-G-A	TET1	1	701	S/N	missense_variant	0.007967	0.009563	10.88	0.174	0;45	GS1b
5-121413205-G-T	LOX	1	159	P/Q	missense_variant	0.005662	0.0009473	10.66	0.285	0;293	GS1b
2-27462658-A-G	CAD	1	1830	M/V	missense_variant	0.0001959	0.001782	10.57	0.251	0;264	GS1b
11-1276006-G-A	MUC5B	1	5190	R/H	missense_variant	0.002905	0.008597	10.46	0.249	0;371	GS1b
12-9822340-A-G	CLEC2D	1	4	S/G	missense_variant	-	-	10.46	0.67	0;32	GS1b
9-141012509-C-G	CACNA1B	1	1157	I/M	missense_variant	2.13e-05	0.0001759	10.26	0.24	0;31	GS1b
3-49200413-C-A	CCDC71	1	410	R/L	missense_variant	0.001197	0.009668	10.17	0.755	0;91	GS1b
16-89346169-C-T	ANKRD11	1	2261	E/K	missense_variant	0.001114	0.006082	9.984	0.107	1;87	GS1b
1-222802678-G-C	MIA3	1	706	D/H	missense_variant	6.014e-05	0.0004902	9.976	0.354	0;62	GS1b
17-56056604-T-TTGC	VEZF1	1	168	Q/QQ	inframe_insertion	-	-	9.732	0.24	1;30	GS1b
16-51175634-T-C	SALL1	1	167	T/A	missense_variant	0.0001594	0.001274	9.451	0.196	0;96	GS1b
20-61981411-G-A	CHRNA4	1	451	P/L	missense_variant	0.003074	0.008908	9.325	0.822	0;34	GS1b
4-40122453-C-T	N4BP2	2	908	P/S	missense_variant	0.008355	0.007355	8.863	0.606	0;32	GS1b
2-15615971-T-C	NBAS	1	394	N/S	missense_variant	0.000836	0.002876	7.984	0.777	0;59	GS1b
2-185802332-A-G	ZNF804A	1	737	R/G	missense_variant	-	-	7.963	0.479	0;44	GS1b
14-64568716-A-G	SYNE2	1	4150	M/V	missense_variant	3.977e-06	0	7.756	0.372	0;27	GS1b
17-18024021-G-C	MYO15A	1	636	R/P	missense_variant	-	-	7.257	0.8	0;55	GS1b
5-108290439-A-G	FER	1	447	M/V	missense_variant	0.0001357	0.001112	7.191	0.357	0;85	GS1b
2-242012726-A-G	SNED1	1	1288	K/R	missense_variant	0.0001075	0.0007435	7.183	0.332	0;166	GS1b
2-74274681-C-T	TET3	1	453	T/I	missense_variant	0.001592	0.004937	6.523	0.086	0;121	GS1b
12-124846684-C-T	NCOR2	2	1029	A/T	missense_variant	0.000305	0.00394	5.203	0.169	0;14	GS1b
6-16327915-A-ATGC	ATXN1	2	209	H/QH	inframe_insertion	-	-	4.627	0.316	2;26	GS1b
12-124272366-T-G	DNAH10	1	418	S/R	missense_variant	0.0004267	0.003482	4.174	0.687	0;117	GS1b
20-62193253-G-T	HELZ2	1	1636	P/H	missense_variant	0.001025	0.001311	4.007	0.466	0;115	GS1b
11-134072770-C-T	NCAPD3	1	519	R/H	missense_variant,NMD_transcript_variant	0.0009982	0.008254	3.95	0.489	0;62	GS1b
19-9070873-A-G	MUC16	1	5525	S/P	missense_variant	0.007724	0.002647	3.565	0.759	0;135	GS1b
10-18439808-T-TTTTTG	CACNB2	1	-	-	splice_region_variant,intron_variant	0.001609	0.001237	3.251	0.692	0;12	GS1b
14-33293524-C-A	AKAP6	1	2169	P/T	missense_variant	0.0006609	0.005231	3.18	0.253	0;37	GS1b
15-89398659-C-T	ACAN	1	948	A/V	missense_variant	0.0004935	0.003595	3.11	0.183	0;124	GS1b
19-3638995-C-T	PIP5K1C	1	603	G/S	missense_variant	0.001023	0.007809	3.108	0.313	0;167	GS1b
10-5781802-C-A	FAM208B	1	557	L/I	missense_variant	0.007794	0.004739	3.003	0.332	0;68	GS1b
16-3165378-A-G	ZNF205	2	27	H/R	missense_variant	0.0008131	0.00647	2.895	0.564	0;82	GS1b
18-10773536-G-A	PIEZO2	1	862	P/S	missense_variant	2.067e-05	8.8e-05	2.259	0.371	1;107	GS1b
10-126311978-C-T	FAM53B	1	368	A/T	missense_variant	2.485e-05	0.0001318	1.399	0.416	0;110	GS1b
12-109185937-T-C	SSH1	1	684	Y/C	missense_variant	6.189e-05	0.0001452	1.23	0.523	0;14	GS1b
5-176930131-G-A	DOK3	1	303	T/M	missense_variant	0.001445	0.006941	1.127	0.796	0;52	GS1b
16-597082-G-C	CAPN15	1	82	V/L	missense_variant	0.001781	0.007208	0.929	0.316	0;229	GS1b
12-113596897-C-T	DDX54	1	811	A/T	missense_variant	0.000572	0.0004485	0.8	0.664	0;50	GS1b
10-112541502-G-A	RBM20	1	379	G/R	missense_variant	0.0004765	0.002942	0.793	0.295	0;228	GS1b
5-5462123-T-G	KIAA0947	1	892	S/R	missense_variant	0.0006915	0.005527	0.596	0.164	0;45	GS1b
6-16327915-A-C	ATXN1	2	209	H/Q	missense_variant	-	-	0.55	0.316	0;18	GS1b
17-1538585-C-T	SCARF1	1	654	G/R	missense_variant	2.444e-05	3.278e-05	0.342	0.726	0;127	GS1b
15-63029160-G-A	TLN2	1	1148	A/T	missense_variant	0.0006767	6.533e-05	0.155	0.279	0;280	GS1b
14-68028901-G-A	PLEKHH1	1	185	A/T	missense_variant	8.203e-05	0.0005976	0.049	0.537	0;118	GS1b
12-123703039-T-C	MPHOSPH9	1	142	I/V	missense_variant	0.0003553	0.002738	0.001	0.644	0;21	GS1b
1-33992852-C-T	CSMD2	1	3249	R/Q	missense_variant,NMD_transcript_variant	0.0008933	0.005938	23.5	n/a	0;64	n/a
7-122635342-A-G	TAS2R16	1	116	L/P	missense_variant	0.000936	0.006994	22.8	n/a	0;40	n/a
19-36018658-G-T	SBSN	1	176	H/N	missense_variant	2.149e-05	0.0001693	20.7	0.995	2;116	GS1a
16-1997206-C-T	RPL3L	1	226	R/Q	missense_variant	0.002472	0.001504	20.6	1.607	0;204	GS1a
19-51159327-G-A	C19orf81	1	30	E/K	missense_variant	5.198e-05	0.0002668	20.3	1.56	0;40	GS1a
1-201356000-GC-G	LAD1	1	177	G/*	frameshift_variant	0.002673	0.005071	20.3	1.34	0;70	GS1a
9-139945362-C-T	ENTPD2	1	256	A/T	missense_variant	0.000142	0.0006543	20.2	1.471	0;36	GS1a
11-66325212-C-T	ACTN3	1	357	R/C	missense_variant	0.001228	0.009047	19.95	n/a	0;316	GS1a
17-5433920-T-G	NLRP1	1	1138	Q/P	missense_variant	9.147e-05	0.0007512	19.93	0.836	0;180	GS1a
5-112200341-A-C	SRP19	1	71	E/D	missense_variant	6.762e-05	0.0005554	19.89	1.001	0;24	GS1a
3-46062784-C-T	XCR1	1	219	R/Q	missense_variant	6.364e-05	0.0004899	19.85	1.084	2;257	GS1a
17-79792384-T-C	PPP1R27	1	112	I/M	missense_variant	0.0009942	0.008036	19.75	1.801	0;119	GS1a
7-102949480-A-G	PMPCB	1	311	I/V	missense_variant	0.0003227	0.002615	19.56	0.899	0;53	GS1a
19-43965819-G-A	LYPD3	1	242	P/L	missense_variant	0.000688	0.004475	19.55	1.91	0;107	GS1a
19-39306254-C-T	ECH1	1	329	*	stop_retained_variant	0.0004537	0.003626	19.54	1.13	0;145	GS1a
1-169565193-G-T	SELP	1	691	Q/K	missense_variant	5.968e-05	9.799e-05	19.16	1.319	0;65	GS1a
18-44087564-C-T	LOXHD1	1	766	D/N	missense_variant	6.388e-06	4.391e-05	19.12	1.012	0;254	GS1a
3-48600346-C-G	UCN2	1	71	R/P	missense_variant	4.311e-05	0.0003157	19.08	1.779	0;70	GS1a
2-120236441-G-A	SCTR	1	83	R/W	missense_variant	0.0002029	0.0002287	19.07	1.144	0;169	GS1a
8-67803141-G-T	MCMDC2	1	372	R/L	missense_variant	0.001034	0.008422	18.24	0.904	0;44	GS1a
5-179105699-T-C	CBY3	1	205	N/S	missense_variant	0.005237	0.004313	18.09	1.528	1;189	GS1a
11-65809982-G-C	GAL3ST3	1	431	P/R	missense_variant	0.001269	0.009276	17.97	1.792	0;17	GS1a
16-4412027-C-T	CORO7	1	513	V/M	missense_variant	2.016e-05	6.545e-05	17.96	1.017	0;177	GS1a
2-242498946-C-G	BOK	1	16	D/E	missense_variant	0.000611	0.0007768	17.82	1.017	0;147	GS1a
10-103340128-C-T	POLL	1	414	A/T	missense_variant	0.000378	0.003103	17.73	1.056	0;118	GS1a
5-64013795-T-A	FAM159B	1	143	D/E	missense_variant	0.001619	0.00167	17.48	1.639	0;35	GS1a
7-63981762-G-A	ZNF680	1	457	T/I	missense_variant	5.588e-05	0.000458	17.47	0.903	0;57	GS1a
5-60183284-C-G	ERCC8	1	369	V/L	missense_variant	0.0003977	0.003168	17.28	1.355	0;57	GS1a
6-33768931-G-A	MLN	1	4	R/C	missense_variant	0.0014	0.006893	17.08	1.577	1;118	GS1a
17-39383034-G-A	KRTAP9-2	1	43	C/Y	missense_variant	4.784e-05	0.0003269	17	1.863	0;105	GS1a
2-113783681-CA-C	IL36B	1	130	V/*	frameshift_variant,splice_region_variant	0.0006293	0.005039	16.93	1.196	0;89	GS1a
3-12858941-C-T	CAND2	1	744	T/M	missense_variant	0.001012	0.00605	16.9	0.939	1;58	GS1a
11-56143255-T-TGA	OR8U1	1	52-53	-/*	frameshift_variant	0.001619	0.001737	16.87	1.913	0;30	GS1a
1-47905061-G-A	FOXD2	1	418	M/I	missense_variant	6.605e-06	0	16.81	1.31	0;77	GS1a
3-190994624-A-G	UTS2B	1	71	L/S	missense_variant	-	-	16.71	1.588	0;49	GS1a
7-99273810-T-TC	CYP3A5	1	31	G/G*	frameshift_variant	0.006923	0.006043	16.6	1.387	0;69	GS1a
1-89735126-A-G	GBP5	1	38	V/A	missense_variant	0.0009026	0.007218	16.46	1.031	0;43	GS1a
3-136046528-C-T	PCCB	1	451	T/I	missense_variant	0.0004336	0.003103	16.46	0.894	0;85	GS1a
15-85400463-G-A	ALPK3	1	1034	E/K	missense_variant	7.979e-06	6.536e-05	16.39	0.911	0;71	GS1a
6-46995478-GT-G	GPR110	1	30	T/*	frameshift_variant	2.805e-05	0.0002319	16.3	1.227	0;53	GS1a
19-55331363-C-G	KIR3DL1	1	184	P/R	missense_variant	0.0009523	0.008307	16.25	1.782	0;247	GS1a
15-75012925-C-T	CYP1A1	1	482	V/M	missense_variant	0.001096	0.0007539	16.25	1.778	1;195	GS1a
21-31802759-T-C	KRTAP13-4	1	56	W/R	missense_variant	0.003421	0.006664	16.22	1.87	0;190	GS1a
3-126185006-C-T	ZXDC	2	478	R/Q	missense_variant	0.0002251	0.00157	16.2	1.005	0;34	GS1a
8-7217816-C-T	ZNF705G	1	60	E/K	missense_variant	0.0001277	0.0009885	16.17	1.931	1;77	GS1a
11-102586142-A-G	MMP8	1	310	L/P	missense_variant	0.001731	0.009943	16.1	1.761	0;25	GS1a
8-143955850-A-T	CYP11B1	1	484	V/D	missense_variant	0.0009941	0.007741	16.08	0.955	0;85	GS1a
11-62996836-T-C	SLC22A25	1	97	K/E	missense_variant	0.0003186	0.001111	16.04	1.579	0;198	GS1a
6-64488001-T-C	EYS	1	2599	H/R	missense_variant	0.005497	0.008214	15.97	0.834	1;96	GS1a
9-35906544-TCCACCACCACCACCACCCCCGCCACACCCCTCACCACCTCCA-T	HRCT1	1	87-101	LHHHHHPRHTPHHLH/L	inframe_deletion	-	-	15.95	n/a	0;84	GS1a
6-24528274-C-G	ALDH5A1	1	421	T/R	missense_variant	7.955e-06	6.533e-05	15.94	0.937	1;60	GS1a
1-52822722-G-A	CC2D1B	1	610	A/V	missense_variant	0.0006135	0.001342	15.89	0.917	0;107	GS1a
8-57228857-T-A	SDR16C5	3	17	K/I	missense_variant	0.0005029	0.004019	15.84	0.88	0;32	GS1a
3-39230371-T-C	XIRP1	1	189	Q/R	missense_variant	0.001222	0.009864	15.77	1.168	0;119	GS1a
16-50709755-G-A	SNX20	1	70	R/C	missense_variant	0.0007342	0.005829	15.49	1.552	0;41	GS1a
9-107289385-C-T	OR13C4	1	36	V/I	missense_variant	0.0008407	0.00588	15.4	1.932	0;38	GS1a
10-13264107-G-C	UCMA	1	138	T/S	missense_variant	0.005306	0.001111	15.37	1.621	0;145	GS1a
19-40097903-G-A	LGALS13	1	115	R/Q	missense_variant	0.002485	0.002156	15.34	1.538	0;40	GS1a
3-137796379-T-C	DZIP1L	1	462	T/A	missense_variant	0.0001552	0.001241	15.32	1.297	0;169	GS1a
5-140235830-C-T	PCDHA10	1	66	A/V	missense_variant	0.0001087	0.0008204	15.32	1.204	0;49	GS1a
6-155732418-C-T	NOX3	1	462	R/Q	missense_variant	5.974e-05	3.268e-05	15.32	1.05	0;89	GS1a
1-196887398-A-C	CFHR4	1	286	K/N	missense_variant	0.0006296	0.005164	15.28	1.299	0;34	GS1a
2-28805347-G-A	PLB1	1	570	V/I	missense_variant	0.000713	0.004134	15.16	1.226	0;88	GS1a
11-3239737-G-A	MRGPRG	1	103	R/C	missense_variant	0.0007271	0.004425	15.06	n/a	0;88	GS1a
4-68725392-C-T	TMPRSS11D	1	5	A/T	missense_variant	0.0008696	0.005133	15.01	0.916	0;73	GS1a
15-101120758-T-G	LINS	1	97	K/T	missense_variant	-	-	14.96	0.962	0;30	GS1a
4-88537432-TAGCAGTGACAGCAGTGACAGCAGCGACAGCAGTGACAGCAGCGACAGCAGTGACAGCAGCGACAGCAGTGACAGCAATGAAAGCAGCGACAGCAGTGACAGCAGCGATAGCAGTGACAGCAGCAAC-T	DSPP	1	1207-1248	SSDSSDSSDSSDSSDSSDSSDSSDSNESSDSSDSSDSSDSSN/-	inframe_deletion	0.007729	0.005052	14.94	1.174	0;121	GS1a
8-11996021-C-G	USP17L2	1	83	Q/H	missense_variant	0.00109	0.00026	14.82	n/a	0;67	GS1a
6-84881373-C-T	KIAA1009	1	668	R/Q	missense_variant	0.003718	0.005566	14.82	0.977	0;29	GS1a
2-237123354-C-T	ASB18	1	222	R/H	missense_variant	0	-	14.79	1.641	0;13	GS1a
11-1643257-C-T	KRTAP5-4	1	23	G/S	missense_variant	0.0002411	0.001482	14.66	1.913	2;74	GS1a
14-50101457-G-T	DNAAF2	2	137	S/R	missense_variant	0.0004492	0.003365	14.63	1.068	1;166	GS1a
1-169699708-T-G	SELE	1	194	S/R	missense_variant	1.195e-05	9.801e-05	14.63	0.86	0;94	GS1a
11-63065156-G-A	SLC22A10	1	263	V/M	missense_variant	0.001116	0.001144	14.6	1.543	0;47	GS1a
21-38128931-C-T	HLCS	1	641	V/M	missense_variant	0.004489	0.00307	14.52	0.876	0;67	GS1a
19-40929390-C-T	SERTAD1	2	22	D/N	missense_variant	0.0002338	0.001673	14.42	1.118	0;108	GS1a
19-6897307-C-A	EMR1	1	129	S/Y	missense_variant	0.0004017	0.003299	14.27	1.117	0;142	GS1a
2-45640377-C-G	SRBD1	2	797	D/H	missense_variant	0.0009752	0.008004	14.26	0.977	0;38	GS1a
17-15217463-G-C	TEKT3	1	273	H/Q	missense_variant	0.0003221	0.002646	14.21	1.46	1;156	GS1a
16-52068786-A-G	C16orf97	1	63	L/P	missense_variant	0.009642	0.004602	14.19	1.157	0;35	GS1a
12-123459850-A-G	OGFOD2	1	18	T/A	missense_variant	0.0005036	0.003026	14.15	1.77	0;42	GS1a
16-70512235-G-A	FUK	1	901	R/Q	missense_variant	0.0007056	0.0003921	14.14	1.132	0;76	GS1a
8-8234093-C-G	SGK223	2	609	R/T	missense_variant	0.0001756	0.001454	14.06	1.482	0;227	GS1a
17-37369298-G-C	STAC2	1	361	P/A	missense_variant	2.388e-05	0.000196	14.06	0.953	1;102	GS1a
9-138379154-G-A	PPP1R26	1	933	R/Q	missense_variant	8.035e-05	9.657e-05	13.98	n/a	0;359	GS1a
19-4280167-C-T	SHD	1	36	A/V	missense_variant	2.018e-05	0.0001307	13.85	1.125	0;355	GS1a
2-131890539-C-T	PLEKHB2	1	133	T/M	missense_variant	1.591e-05	0	13.79	1.463	0;161	GS1a
19-54376859-G-A	MYADM	1	26	V/M	missense_variant	0.002161	0.0006861	13.72	1.415	1;506	GS1a
17-76201210-C-G	AFMID	1	168	H/Q	missense_variant	0.000417	0.003413	13.66	1.099	0;191	GS1a
3-46718343-C-G	ALS2CL	1	643	E/Q	missense_variant	7.978e-06	6.533e-05	13.64	1.082	1;209	GS1a
5-156589519-A-G	FAM71B	1	586	I/T	missense_variant	9.945e-05	0.0007514	13.5	1.324	0;99	GS1a
3-49849605-AGTT-A	UBA7	1	242-243	TT/T	inframe_deletion	0.0001034	0.0008166	13.42	0.892	0;244	GS1a
1-85510985-C-T	MCOLN3	1	20	C/Y	missense_variant	0.0007519	0.0004248	13.33	0.942	0;48	GS1a
7-150217861-G-A	GIMAP7	1	267	E/K	missense_variant	0.0003531	0.003143	13.29	n/a	0;51	GS1a
10-3182976-C-T	PITRM1	1	892	A/T	missense_variant	-	-	13.2	0.938	0;37	GS1a
1-22336292-T-C	CELA3A	2	246	F/S	missense_variant	0	0	13.15	1.301	0;27	GS1a
1-11772447-G-A	DRAXIN	1	270	E/K	missense_variant	1.591e-05	0	13.07	1.527	0;221	GS1a
19-2933602-CGAA-C	ZNF77	1	507-508	LR/R	inframe_deletion	0.002132	0.004573	12.6	1.539	0;129	GS1a
5-138855994-C-T	TMEM173	1	331	R/Q	missense_variant	9.153e-05	0.0001634	12.51	0.903	0;41	GS1a
1-36039741-G-A	TFAP2E	2	81	G/R	missense_variant	3.458e-05	0.0001696	12.5	1.158	3;42	GS1a
11-7718310-G-A	OVCH2	1	321	A/V	missense_variant	0.0001926	0.001439	12.17	1.934	0;46	GS1a
19-9578799-C-T	ZNF560	1	275	R/H	missense_variant	0.0002431	0.0002618	12.05	1.103	0;62	GS1a
1-148591217-C-G	NBPF15	1	428	L/V	missense_variant	0.001003	0.008649	11.87	1.931	0;29	GS1a
6-32489755-GT-G	HLA-DRB5	1	99	D/*	frameshift_variant	0.003359	0.001982	11.83	1.849	0;18	GS1a
7-6031657-A-G	PMS2	1	312	M/T	missense_variant	0.0001273	0.0009474	11.78	1.266	0;46	GS1a
11-56143259-AGT-A	OR8U1	1	54	S/*	frameshift_variant	0.00182	0.001645	11.77	1.913	0;33	GS1a
11-2291153-G-A	ASCL2	1	137	T/I	missense_variant	0	0	11.68	1.819	0;19	GS1a
11-56143257-C-A	OR8U1	1	53	T/K	missense_variant	0.002084	0.002159	11.56	1.913	0;30	GS1a
3-32529439-A-C	CMTM6	1	135	I/M	missense_variant	9.185e-05	0.0007229	11.41	0.881	0;41	GS1a
6-42713340-T-A	TBCC	1	158	I/F	missense_variant	0.0008927	0.004816	11.28	1.496	0;89	GS1a
1-22336291-T-A	CELA3A	2	246	F/I	missense_variant	0	0	11.16	1.301	0;30	GS1a
1-215990378-T-A	USH2A	2	3177	E/D	missense_variant	3.193e-05	0.0002613	10.62	0.857	0;99	GS1a
15-89760482-G-A	RLBP1	1	72	A/V	missense_variant	0.0001084	0.0006209	10.51	1.08	0;63	GS1a
19-40541484-G-A	ZNF780B	1	280	R/C	missense_variant	0.001329	0.001503	10.48	1.658	0;20	GS1a
10-118620314-A-C	ENO4	1	216	D/A	missense_variant	2.895e-05	0.0001445	10.35	1.494	0;24	GS1a
1-207644133-A-T	CR2	1	425	H/L	missense_variant	0.0005176	0.00392	10.25	0.879	0;60	GS1a
4-106848508-G-A	NPNT	1	63	R/Q	missense_variant	0.0005471	0.004266	10.24	0.933	0;41	GS1a
17-39597082-C-T	KRT38	1	31	G/E	missense_variant	7.425e-05	0.0006323	10.15	1.229	1;63	GS1a
16-3274026-C-A	ZNF200	1	351	V/L	missense_variant	-	-	10.15	1.16	0;103	GS1a
3-38766741-C-T	SCN10A	2	1051	G/E	missense_variant	0.0002201	0.001819	10.04	1.014	0;79	GS1a
6-32489757-CT-C	HLA-DRB5	1	98	E/*	frameshift_variant	0.003267	0.001913	9.994	1.849	0;18	GS1a
3-158422627-G-C	RARRES1	1	209	Q/E	missense_variant	0.0006966	0.005556	9.964	1.611	0;86	GS1a
19-53553340-CT-C	ERVV-2	1	279	P/*	frameshift_variant	0.0003338	0.000712	9.934	n/a	0;76	GS1a
17-41174225-C-T	VAT1	1	39	A/T	missense_variant	0.0008205	0.001058	9.896	0.837	0;21	GS1a
8-146029599-G-A	ZNF517	1	84	V/M	missense_variant	3.994e-06	0	9.859	1.33	0;112	GS1a
18-9887388-GGAAGCCATCCAGCCCAAGGAGGGTGACATCCCCAAGTCCCCAGAA-G	TXNDC2	1	305-319	EAIQPKEGDIPKSPE/-	inframe_deletion	-	-	9.791	0.92	1;81	GS1a
1-104160600-G-A	AMY2A	1	65	A/T	missense_variant	0.000184	0.0008832	9.726	1.678	0;11	GS1a
19-6306857-C-T	ACER1	1	221	M/I	missense_variant	0.005295	0.002517	9.714	1.002	0;149	GS1a
13-31848718-G-A	B3GALTL	1	245	V/M	missense_variant	0.006383	0.009407	9.67	1.289	0;56	GS1a
1-247263786-G-A	ZNF669	1	429	R/C	missense_variant	1.193e-05	6.533e-05	9.327	1.455	0;151	GS1a
5-176004788-G-A	CDHR2	2	501	D/N	missense_variant	2.396e-05	3.269e-05	9.209	0.849	0;268	GS1a
22-39421109-GCTT-G	APOBEC3D	1	82-83	CF/C	inframe_deletion	0.001984	0.001701	9.179	1.657	0;267	GS1a
19-38817988-C-T	KCNK6	1	296	S/L	missense_variant	0.0001041	0.000784	9.167	1.339	0;133	GS1a
6-28360768-C-T	ZSCAN12	1	153	R/Q	missense_variant	0.000413	0.002853	9.066	0.866	0;40	GS1a
17-64062943-C-G	CEP112	1	303	S/T	missense_variant	0.0002093	0.001884	8.943	1.127	0;31	GS1a
16-15457754-T-C	NPIPA5	1	272	Y/C	missense_variant	0.0007142	0.002174	8.775	1.857	8;121	GS1a
7-100636264-C-T	MUC12	1	950	T/M	missense_variant	0.001336	0.0008363	8.732	1.598	2;303	GS1a
6-25776868-A-G	SLC17A4	1	345	I/V	missense_variant	0.001197	0.009491	8.608	1.078	0;61	GS1a
7-99022873-C-T	PTCD1	1	428	A/T	missense_variant	0.002316	0.00892	8.528	1.148	0;44	GS1a
15-34159715-C-A	AVEN	1	318	E/D	missense_variant	6.635e-05	0.0006296	8.516	1.414	0;52	GS1a
19-54754730-C-T	LILRB5	1	565	E/K	missense_variant	0.0008951	0.001176	8.45	1.429	0;98	GS1a
3-75787729-G-A	ZNF717	1	342	R/C	missense_variant	2.189e-05	0.0001626	8.418	1.913	0;20	GS1a
1-203452733-A-G	PRELP	1	141	I/V	missense_variant	0.0002227	0.001796	8.376	1.281	0;218	GS1a
1-168250389-A-G	TBX19	1	21	N/D	missense_variant	0.0003105	0.001862	8.227	0.979	1;89	GS1a
14-20837539-C-CTCACTATCCATGCTGGCA	TEP1	2	2540	E/DASMDSE	inframe_insertion	0.0001153	0.0009146	8.072	0.838	2;122	GS1a
2-46228-C-T	FAM110C	1	53	G/E	missense_variant	0.0001461	0.00031	7.933	1.862	1;43	GS1a
20-2188163-C-A	RP11-128M1,1	1	-	-	splice_region_variant,non_coding_transcript_exon_variant	-	-	7.824	n/a	0;47	GS1a
7-99085103-T-C	ZNF789	1	424	S/P	missense_variant	0.006941	0.003652	7.769	1.221	0;46	GS1a
19-43708046-G-A	PSG4	2	141	T/I	missense_variant	0.0003936	0.003127	7.735	1.943	0;160	GS1a
3-38739038-A-C	SCN10A	2	1891	D/E	missense_variant	3.979e-06	3.266e-05	7.723	1.014	0;182	GS1a
2-30998803-C-T	CAPN13	1	127	R/H	missense_variant	0.0002039	0.001444	7.717	1.126	0;107	GS1a
4-436379-G-A	ZNF721	1	614	T/M	missense_variant	0.0008905	0.006863	7.708	1.886	0;53	GS1a
12-40110582-G-A	C12orf40	1	479	R/Q	missense_variant	0.0001326	0.000991	7.672	1.223	0;89	GS1a
17-38130531-G-A	GSDMA	1	253	V/I	missense_variant	0.001155	0.008638	7.649	1.432	0;85	GS1a
19-54312841-A-G	NLRP12	1	691	L/P	missense_variant,splice_region_variant	6.448e-05	0.0005233	7.627	1.355	0;14	GS1a
6-32489754-T-TCC	HLA-DRB5	1	99-100	-/*	frameshift_variant	0.003775	0.004937	7.346	1.849	0;18	GS1a
21-46308638-G-C	ITGB2	1	684	R/G	missense_variant	-	-	6.666	0.99	0;316	GS1a
12-40944301-A-G	MUC19	1	302	T/A	missense_variant,NMD_transcript_variant	0.0003871	0.002575	6.645	0.984	0;49	GS1a
19-52857576-A-G	ZNF610	1	88	Q/R	missense_variant	0.00121	0.009637	6.569	1.76	0;54	GS1a
12-55523997-A-G	OR9K2	1	149	I/V	missense_variant	0.0003031	0.002254	6.564	1.935	0;67	GS1a
9-26978168-A-T	IFT74	1	55	I/L	missense_variant	0.001052	0.0007901	6.452	0.88	0;65	GS1a
1-5927943-G-A	NPHP4	1	1110	A/V	missense_variant	0.003663	0.0007844	6.431	0.983	0;172	GS1a
17-79288240-G-A	TMEM105	1	8	A/V	missense_variant	0.000634	0.004683	6.12	1.937	0;48	GS1a
19-55349158-TAAC-T	KIR2DS4	1	67	N/-	inframe_deletion	0.0002925	0.002573	5.477	n/a	0;183	GS1a
12-31814990-C-A	METTL20	1	35	P/T	missense_variant	1.988e-05	0.0001633	4.97	1.764	0;138	GS1a
18-19996075-G-A	CTAGE1	1	567	P/L	missense_variant	7.984e-05	0.000294	4.965	n/a	0;116	GS1a
5-23526818-A-G	PRDM9	1	541	T/A	missense_variant	-	-	4.748	1.32	0;114	GS1a
5-159680750-T-C	CCNJL	1	267	M/V	missense_variant	4.909e-05	0.0001331	4.646	1.325	0;74	GS1a
11-108381021-G-A	EXPH5	2	1738	T/I	missense_variant	0.001018	0.003267	4.524	0.943	0;18	GS1a
11-94040636-T-G	FOLR4	2	171	H/Q	missense_variant	0.003423	0.002451	3.949	1.936	0;239	GS1a
19-43702322-T-A	PSG4	2	179	Q/L	missense_variant	0.0002847	6.599e-05	3.915	1.943	0;259	GS1a
16-624407-C-A	PIGQ	1	111	H/Q	missense_variant	8.364e-05	0.0006683	3.887	0.904	0;174	GS1a
19-44934705-C-T	ZNF229	1	78	G/E	missense_variant	8.094e-05	0.0006595	3.606	1.739	0;18	GS1a
11-58189993-C-T	OR5B2	1	248	V/I	missense_variant	0.0001874	0.0001307	3.472	1.471	0;100	GS1a
1-22333988-T-G	CELA3A	2	208	Y/D	missense_variant	0.001674	0.004461	2.942	1.301	0;12	GS1a
11-5080452-C-A	OR52E2	1	136	A/S	missense_variant	3.597e-05	0.0002949	2.532	1.298	0;52	GS1a
8-39694686-C-T	ADAM2	1	34	R/Q	missense_variant	0.0001287	0.0001005	2.305	1.176	0;85	GS1a
17-80085648-C-G	CCDC57	1	829	G/A	missense_variant	0.007593	0.004751	2.291	1.019	0;321	GS1a
8-22570902-G-A	PEBP4	1	222	A/V	missense_variant	0.007399	0.003234	1.761	1.287	0;21	GS1a
6-26107967-A-G	HIST1H1T	1	119	S/P	missense_variant	0.0003664	0.002907	1.654	n/a	0;100	GS1a
2-234429717-T-A	USP40	1	748	I/F	missense_variant	0.000113	0.0009183	1.418	0.925	0;21	GS1a
9-134393862-G-A	POMT1	1	381	V/I	missense_variant	0.00039	0.002287	1.357	0.934	0;205	GS1a
2-223574589-G-A	MOGAT1	1	330	E/K	missense_variant	2.868e-05	0.0002017	1.174	1.548	0;27	GS1a
5-149008471-G-A	ARHGEF37	1	587	R/Q	missense_variant	4.82e-05	0.0002943	0.984	1.07	0;38	GS1a
3-38316216-G-A	SLC22A13	1	202	V/I	missense_variant	7.591e-05	0.0005883	0.682	1.376	0;133	GS1a
1-47603183-G-T	CYP4A22	1	9	S/I	missense_variant	0.0002753	0.002259	0.494	1.871	1;113	GS1a
12-52979897-C-T	KRT72	1	469	A/T	missense_variant	0.001862	0.007022	0.493	1.322	0;105	GS1a
7-120737876-G-A	CPED1	1	247	R/H	missense_variant	0.0004464	0.003366	0.447	0.998	0;12	GS1a
14-105416507-T-C	AHNAK2	1	1761	M/V	missense_variant	0.001363	0.001057	0.353	1.01	0;131	GS1a
19-53014964-C-T	ZNF578	1	444	R/C	missense_variant	4.788e-05	0.0003593	0.346	1.865	0;38	GS1a
8-10467647-G-C	RP1L1	3	1321	Q/E	missense_variant	-	-	0.316	1.954	0;138	GS1a
17-263322-G-A	C17orf97	1	230	E/K	missense_variant	0.009038	0.002546	0.263	1.969	0;15	GS1a
19-39734734-T-C	IFNL3	1	108	T/A	missense_variant	0.006139	0.009701	0.21	1.914	3;473	GS1a
1-22336294-A-C	CELA3A	2	247	I/L	missense_variant	7.966e-06	6.538e-05	0.153	1.301	0;25	GS1a
19-12574827-C-T	ZNF709	1	637	V/I	missense_variant	0.002023	0.008813	0.144	1.856	0;58	GS1a
8-6783521-C-T	DEFA6	1	13	V/M	missense_variant	2.013e-05	0	0.143	1.971	0;62	GS1a
7-57529337-C-G	ZNF716	1	390	S/R	missense_variant	4.036e-06	3.27e-05	0.122	1.883	0;196	GS1a
19-40929204-C-T	SERTAD1	2	84	A/T	missense_variant	0.001778	0.001102	0.057	1.118	0;95	GS1a
7-99273815-G-A	CYP3A5	1	30	H/Y	missense_variant	0.006928	0.006043	0.037	1.387	0;64	GS1a
11-65793525-C-T	CATSPER1	1	109	R/H	missense_variant	6.365e-05	3.266e-05	0.029	0.99	0;45	GS1a
17-33738553-G-A	SLFN12	1	514	S/L	missense_variant	0.001409	0.009933	0.027	1.346	0;79	GS1a
10-134161853-G-A	LRRC27	1	307	V/I	missense_variant	0.0003432	0.002807	0.023	1.397	0;66	GS1a
6-32551970-T-A	HLA-DRB1	2	96	I/F	missense_variant	0.008675	0.008985	0.02	1.156	0;177	GS1a
3-126180565-C-T	ZXDC	2	647	R/Q	missense_variant	0.001428	0.001732	0.017	1.005	2;328	GS1a
22-39441434-A-C	APOBEC3F	1	151	E/D	missense_variant,splice_region_variant	0.001893	0.007676	0.015	1.019	0;225	GS1a
1-248308910-T-C	OR2M5	1	154	M/T	missense_variant	0.00182	0.0003922	0.013	n/a	0;43	GS1a
14-22102968-C-T	OR10G2	1	11	A/T	missense_variant	2.426e-05	9.986e-05	0.006	1.65	0;72	GS1a
11-56143250-G-A	OR8U1	1	51	A/T	missense_variant	0.00167	0.001707	0.005	1.913	0;28	GS1a
8-142486077-G-A	MROH5	1	539	T/M	missense_variant	3.756e-05	0.0001364	0.005	1.745	0;73	GS1a
1-225239432-G-A	DNAH14	2	787	V/I	missense_variant	9.091e-05	0.0004022	0.003	1.517	0;27	GS1a
6-27277996-C-T	POM121L2	1	588	V/I	missense_variant	0.0005863	0.004084	0.002	1.847	0;79	GS1a
6-32552131-C-A	HLA-DRB1	2	42	R/M	missense_variant	0.008915	0.004593	0.002	1.156	0;49	GS1a
1-248308911-G-A	OR2M5	1	154	M/I	missense_variant	0.001652	0.0002941	0.001	n/a	0;40	GS1a
8-10467629-T-C	RP1L1	3	1327	T/A	missense_variant	-	-	0.001	1.954	0;196	GS1a
10-124339256-T-C	DMBT1	1	281	M/T	missense_variant	0.000542	0.001699	0.001	1.08	0;68	GS1a

## Sheet: Table S3
HsCHD(AD) (N=130)		HsCHD(AR) (N=115)		MmCHD (N=832)		ConsCHD (N=50)						CiliaCarta (N=935)
Gene symbol		Gene symbol		Gene symbol		ID	Phenotype	Result	Gene symbol	Zygosity		Gene symbol
ABCC9		ACAD9		ABCA5		UPN-0002	Global developmental delay, Tetralogy of Fallot	Pathogenic or likely pathogenic	ADAT3	Hom		ABCA4
ABL1		ADAMTS10		ABCB8		UPN-1136	A case of dysmorphic features, small ventricular septal defect, cleft lip, hypertelorism of eye,	Ambiguous (VOUS)	AEBP1	Hom		ABCC4
ACTA2		ADAMTSL2		ABI1		UPN-0146	Morbid obesity, prenatally diagnosed to have CHD and resolved spontaneously, at 3 month discovered to have GERD, Father is obese and siblings (brothers) are also morbidly obese, 7 brothers 2 sisters	Pathogenic or likely pathogenic	APOBR	Hom		ABHD2
ACTB		ALMS1		ABL1		UPN-1240	Atrial septal defect, Macrocephaly, Developmental regression, Stereotype behavior, Blindness, Brian Atrophy, Basel ganglia abnormalities, Hypotonia.	Pathogenic or likely pathogenic	ATRX	Hom		ABHD6
ACTC1		ANKS6		ACACB		UPN-1377	Atrial septal defect, Ventricular septal defect, Coloboma of the eye, Seizures	Pathogenic or likely pathogenic	C12orf57	Hom		ABLIM1
ACVR2B		ARMC4		ACADM		UPN-1206	Atrial septal defect, Gross motor delay, speech delay, hypertelorism of eye, broad nose, Hypotonia, vesicoureteral reflux, gastroesophageal reflux,	Pathogenic or likely pathogenic	CDK10	Hom		ABLIM3
ADNP		ATE1		ACADVL		UPN-0454	Atrial septal defect, Failure to thrive, microcephaly, speech delay, learning disability, undescended testis, congenital absence left kidney, stereotypical behaviors, facial dysmorphism - triangular face,	Pathogenic or likely pathogenic	CENPF	Hom		ACTL7A
ANKRD1		B3GALTL		ACE		UPN-1368	PDA, Failure to thrive, Macrocephaly, Small hands and feet, Microophthalmia, Hydrocephalus	Pathogenic or likely pathogenic	CEP57	Hom		ACTR1A
ANKRD11		B3GAT3		ACKR3		UPN-1669	Gross motor delay, Hypotonia, Muscle weakness, Atrial septal defect, pneumonia	Pathogenic or likely pathogenic	CFL2	Hom		ACTR2
ARID1A		CCBE1		ACSL4		UPN-2161	Atrial septal defect, Ventricular septal defect, Gross motor delay, Speech delay	Ambiguous (VOUS)	CNOT1	Hom		ACTR3
ASXL1		CCDC103		ACTC1		UPN-2028	Atrial septal defect, Failure to thrive, Growth retardation, Microcephaly, Agenesis of corpus callosum, Hypotonia, Scoliosis, Recurrent fever.	Pathogenic or likely pathogenic	COG6	Hom		ADAMTS16
BRAF		CCDC114		ACVR1		UPN-1791	Congenital heart disease and a sister who died of severe congenital heart disease	Pathogenic or likely pathogenic	DMKN	Hom		ADCY10
CACNA1C		CCDC151		ACVR2A		UPN-2216	CHD and a sibling with documented situs inversus	Ambiguous (VOUS)	DNAI1	Hom		ADCY3
CBL		CCDC39		ACVR2B		UPN-1890	Ventricular septal defect, Failure to thrive, Growth retardation, Microcephaly, Fine/Gross motor delay, Speech delay, Intellectual disability, Facial dysmorphism, Hypotonia, Abnormal hair, suspected ?Hallermann-Streiff syndrome	Pathogenic or likely pathogenic	DPH1	Hom		ADCY5
CD96		CCDC40		ACVRL1		UPN-1323	Coarctation of aorta, Cardiomyopathy, Dissection of aorta, Rheumatoid arthritis, Positive family history.	Pathogenic or likely pathogenic	EFEMP2	Hom		ADCY6
CDC45		CEP290		ADAM12		UPN-1209	Ventricular septal defect, Macrocephaly, Seizures, 2 sisters with global developmental delay and epilepsy. Older sister died.	Ambiguous (Candidate Gene)	ELFN2	Hom		ADGB
CDK13		CHST14		ADAM15		UPN-2126	Cleft lip/palate, Macrocephaly, Atrial septal defect, Facial dysmorphism, Hypotonia, Ambiguous genitalia, PDA, Polyhydramnios, Undescended testis	Pathogenic or likely pathogenic	EOGT;TJP2	hom ; hom		ADRBK1
CFC1		CHST3		ADAM17		UPN-1962	Left ventricular hypertrophy, Failure to thrive, Growth retardation, High arched palate, Abnormal hair, Abnormal pigmentation, Hypotonia, Poor feeding, Hydronephrosis	Pathogenic or likely pathogenic	EPG5	Hom		AGBL2
CHD4		COL1A2		ADAM19		UPN-0991	Atrial septal defect, Ventricular septal defect, Failure to thrive, Growth retardation, Gross motor delay, Speech delay, Abnormal hair, Prematurity, IUGR, Hydronephrosis, GIT reflux, Chronic diarrhea.	Pathogenic or likely pathogenic	ERCC5	Hom		AGBL4
CHD7		COQ4		ADAM9		UPN-0292	Raine syndrome, atrial septal defect, microcephaly, intellectual disability/ mental retardation, cleft lip/ palate, hypertelorism of eye, facial dymorphism, recurrent fever, anemia, brain atrophy, dystonia, hypotonia, seizures, contractures, scoliosis, vertebral anomaly, gastrointestinal reflux, pneumonia	Pathogenic or likely pathogenic	FAM20C	Hom		AGR3
CITED2		COX15		ADAMTS6		UPN-1174	A case of direct hyperbilirubinemia, high liver enzymes, ASD and pulmonary stress, no dysmorphic features	Pathogenic or likely pathogenic	GALT	Hom		AHI1
COL1A1		COX6B1		ADGRG6		UPN-1592	Atrial Septal defect, Speech delay, Intellectual disability, ADHD, Facial dysmorphism- wide space between eyes and nasal bridge.	Pathogenic or likely pathogenic	GNB5	Hom		AK1
COL3A1		CTSA		ADM		UPN-1115	Atrial septal defect, PDA, Macrocephaly, Anemia/Neutropenia/Pancytopenia, Sickle cell Thal. Renal Agensis, Absent thumb interphalangeal joint. CFTR mutation carrier.	Pathogenic or likely pathogenic	HBB	Hom		AK2
COL5A1		DDX11		ADRA1A		UPN-0012	ischemic stroke, coarctation of aorta and ductal plate malformation with resulting liver cirrhosis	Pathogenic or likely pathogenic	IGFBP7	Hom		AK7
COL5A2		DDX59		ADRA1B		UPN-1529	Ventricular septal defect, PDA, Failure to thrive, Cleft/ lip palate, Hydronephrosis	Ambiguous (Candidate Gene)	INADL	Hom		AK8
CREBBP		DHCR24		AGT		UPN-1332	Ventricular septal defect, PFO, Fine/Gross motor delay, Speech delay, Intellectual disability, Seizure, Spasticity, Gastrointestinal reflux, Positive family history of another affected sibling.	Ambiguous (Candidate Gene)	KIF13B	Hom		AKAP14
CRELD1		DHCR7		AGTR1		UPN-0407	IUGR, cardiac malformations, microcephaly, growth retardation, motor and speech delay, cataract, dysmorphism, sparse hair, brain malformation, neuromuscular abnormalities, seizures, syndactyly, undescended testis and recurrent vomiting	Pathogenic or likely pathogenic	KIF7	Hom		AKAP3
CTCF		DIS3L2		AGTR2		UPN-1510	Ventricular septal defects, Growth retardation, Fine? Gross motor delay, Intellectual disability, Learning disability, Seizures, Positive family history 3 affected siblings.	Ambiguous (VOUS)	KIRREL3	Hom		AKAP4
DCHS1		DNAH1		AIFM1		UPN-1050	Bicuspid aortic valve, speech delay, cleft lip/palate, hearing loss and syndactyly	Ambiguous (Candidate Gene)	LAMA5	Hom		AKAP9
DYRK1A		DNAH11		AIP		UPN-0314	VSD, PAPVR, Microcephaly, Fine motor delay, Gross motor delay, Speech delay, intellectual disability, cortical dysplasia, Hypotonia, negative metabolic workup	Ambiguous (VOUS)	LARP7	Hom		AKT1
EFTUD2		DNAH5		AKAP12		UPN-1655	Atrial septal defects, Ventricular septal defects, Hypotonia, Hydronephrosis.	Pathogenic or Likely Pathogenic	MGAT2	Hom		ALDH1A1
EHMT1		DNAI2		AKAP13		UPN-0909	Small atrial septal defect, Failure to thrive, prematurity, recurrent metabolic acidosis, brain edema, episodic diarrhea and polyuria.	Pathogenic or likely pathogenic	MYO5B	Hom		ALMS1
ELN		DNAL1		AKAP6		UPN-0643	Anomalous pulmonary venous return, hypoplastic right lung, pulmonary hypertension, short stature.	Ambiguous (VOUS)	NEK9	Hom		AMBRA1
EP300		DNAAF3		AKT1		UPN-1728	Prematurity, IUGR, Ventricular septal defect, Kidney malformation, Polycystic kidney bilateral, Hypoplastic lungs. Complex congenital heart disease	Pathogenic or likely pathogenic	NPHP3	Hom		ANKMY2
EPHB4		EFEMP2		AKT3		UPN-2206	Microcephaly, Gross motor delay, Fine motor delay, Speech delay, Learning disability, Atrial septal defect, Seizures, ASPIRATION PNEUMONIA, Hypotonia, Failure to thrive, Gastrointestinal reflux, Prematurity	Ambiguous (VOUS)	PGBD3	Hom		ANKS6
FBN1		ELAC2		ALDH1A2		UPN-0158	Small PDA, Atrial septal defect	Ambiguous (Candidate Gene)	PHF14	Hom		ANO2
FBN2		EOGT		ALG13		UPN-2055	Atrial septal defect, Ventricular septal defect, Cataracts, Facial dysmorphism, Macrocephaly, Hydrocephalus, Periventricular leukomalacia.	Pathogenic or likely pathogenic	POMGNT2	Hom		ANXA1
FLNB		ESCO2		ALPK3		UPN-0017	NICU 8-week-old boy with severe complex congenital heart disease (pulmonary atresia, ventricular septal defect, major aortopulmonary collateral artery, patent arteriosus, hypertrophic cardiomyopathy, on prostaglandin with biventricular hypertrophic cardiomyopathy)	Pathogenic or likely pathogenic	PRKD1	Hom		AP3M2
FOXC1		EVC		AMN		UPN-2105	Growth retardation/short stature, Microcephaly, Fine motor delay, Ventricular septal defect, Failure to thrive, Facial dysmorphism	Ambiguous (Candidate Gene)	SMG8	Hom		APOA1BP
FOXC2		EVC2		ANGPT1		UPN-1738	Tetralogy of Fallot, microcephaly, failure to thrive, dysmorphic features ( hypertelorism, downslanting eyes, single palmar crease), siblings with neuroregression, one sister with congenital hydrocephalus and severely disabled	Ambiguous (Candidate Gene)	SOGA1	Hom		APOBEC4
FOXE3		FANCA		ANKRD17		UPN-1014	Hypoplastic left heart syndrome	Pathogenic or likely pathogenic	STRA6	Hom		APOO
FOXF1		FBLN5		ANKS6		UPN-1475	Mitral valve prolapse, Growth retardation, Hyperlaxity	Pathogenic or likely pathogenic	TALDO1	Hom		APP
GATA4		FIG4		AP2B1		UPN-0415	Ventricular septal defect- closed, Microcephaly, Fine/ gross motor delay, abnormal hair, autism spectrum disorder, seizures GTC, facial dysmorphism, developmental delay, parents 2nd cousins	Ambiguous (VOUS)	TANGO2	Hom		ARF4
GLI3		FKBP14		AP4E1		UPN-0152	Small PDA, Thickened pulmonary valve, Gross motor delay, Speech delay, Hypertelorism of eyes, Ptosis, Facial dysmorphism, Hypoplastic vermis, Molar tooth appearance, Polydactyly,	Ambiguous (Candidate Gene)	TMEM17	Hom		ARFGEF2
HRAS		FKTN		APC		UPN-1110	Atrial septal defect, Ventricular septal defect, Failure to thrive, Short stature, Microcephaly, Fine/Gross motor delay, Speech delay, Mental retardation, Large ear, Seizures, Hypomyelination of white matter, small meningocele.	Pathogenic or likely pathogenic	TUBA8	Hom		ARHGAP35
JAG1		FTO		APOB		UPN-0171	ventricular septal defect, learning disability, cleft lip/plate, dysmorphic features, microganthia, low set ears,	Pathogenic or likely pathogenic	TXNRD2	Hom		ARL13B
KANSL1		G6PC3		APOE		UPN-0195	atrial septal defect, failure to thrive, growth retardation-short stature, microcephaly, fine motor delay, gross motor delay, speech delay, intellectual disability, hypotonia, cleft lip/palate, hypertelorism, hearing loss, constipation, club foot, syndactyly, mild acidosis	Pathogenic or likely pathogenic	UBE3B	Hom		ARL2BP
KAT6A		GATA6		AR		UPN-1570	Congenital heart disease, Failure to thrive, Growth retardation, Microcephaly, Speech delay, Developmental delay, Nystagmus, Cafe au lait spots, Seizures.	Ambiguous (Candidate Gene)	UNC5A	Hom		ARL3
KAT6B		GDF1		ARID1A		UPN-1398	Congenital hypothyroidism, multiple congenital anomalies, CHD, mid- facial hypoplasy	Pathogenic or likely pathogenic	YARS	Hom		ARL6
KCNJ2		GPC6		ARID2								ARMC3
KMT2A		GTPBP3		ARMC4								ARMC4
KMT2D		GAA		ARNTL								ARR3
KRAS		HEATR2		ARSB								ASAP1
MAP2K1		HES7		ASL								ATAT1
MAP2K2		HOXA1		ATE1								ATG14
MAP3K7		HYLS1		ATF2								ATG16L1
MAT2A		IFT122		ATF7								ATG3
MED13L		IGFBP7		ATG5								ATG5
MEIS2		IRX5		ATMIN								ATG7
MYBPC3		KIF7		ATP2A2								ATMIN
MYH11		KIAA0196		AXIN1								ATP2A2
MYH6		LONP1		AXIN2								ATP2B4
MYH7		LOX		B9D1								ATP6V0D1
MYLK		LRP2		BAG3								ATP6V1C1
NF1		LRP5		BAZ1B								ATP6V1D
NFIX		LRRC6		BBX								ATP8A2
NIPBL		MEGF8		BCAR1								ATXN10
NKX2-5		MGAT2		BCL6								AURKA
NODAL		MGP		BCOR								AVIL
NR1D2		MKKS		BICC1								AZI1
NR2F2		MKS1		BIN1								B9D1
NRAS		MMP21		BMP1								B9D2
NSD1		MPLKIP		BMP10								BBIP1
NAA10		MRPS22		BMP2								BBS1
NAA15		MTO1		BMP4								BBS10
PACS1		NEK1		BMPR1A								BBS12
PKD1		NEK8		BMPR2								BBS2
PKD2		PEX2		BRAF								BBS4
PLRG1		PHGDH		BTAF1								BBS5
PPP1CB		PKD1L1		BTC								BBS7
PRDM6		PLD1		C2CD3								BBS9
PSMD12		PLOD1		CACNA1C								BEST2
PTPN11		POMT2		CACNA1H								C10orf107
PUF60		PTF1A		CACNA1I								C11orf49
RAF1		RAB23		CACNB2								C11orf63
RAI1		RARB		CALCRL								C11orf70
RAP1B		RBM8A		CALR								C11orf74
RBFOX2		RECQL4		CAPNS1								C11orf88
RERE		RNU4ATAC		CASP8								C12orf10
RIT1		SGOL1		CASQ2								C12orf55
RPL11		SH3PXD2B		CAV1								C14orf79
RPL5		SLC2A10		CAV3								C15orf26
RPS17		SMG9		CC2D2A								C16orf71
RPS19		SNIP1		CCDC124								C16orf80
RPS26		SPEG		CCDC151								C1orf101
SALL1		STAMBP		CCDC160								C1orf114
SALL4		STK4		CCDC39								C1orf173
SCN5A		STRA6		CCM2								C1orf192
SETBP1		TBC1D24		CCM2L								C1orf194
SF3B4		TKT		CCND1								C1orf222
SHANK3		TMEM216		CCND2								C20orf26
SHOC2		TMEM237		CCND3								C20orf85
SKI		TMEM260		CCNE1								C21orf2
SMAD2		TRIM37		CCNE2								C21orf58
SMAD3		TTC25		CDC73								C21orf59
SMAD4		TTC37		CDH2								C2CD3
SMARCA2		TTC7A		CDH5								C2orf71
SMARCA4		TTC8		CDK2								C2orf73
SMC3		TXNL4A		CDK4								C4orf22
SOS1		UBE3B		CDK6								C5orf30
SOS2		UBR1		CDKN1A								C5orf42
SOX18		WDPCP		CDKN1B								C5orf49
SOX2		WDR35		CENPF								C6orf118
SPRED1		ZMPSTE24		CENPJ								C6orf165
TBX1		ZMYND10		CEP290								C6orf170
TBX20				CFC1								C7orf57
TBX3				CFL1								C7orf63
TBX5				CFLAR								C8orf37
TFAP2B				CHD2								C8orf47
TGFB2				CHD7								C9orf116
TGFB3				CHMP5								C9orf117
TGFBR1				CHRD								C9orf135
TGFBR2				CHST14								C9orf171
TLL1				CISD2								C9orf24
TNNI3				CITED2								CABS1
TNNT2				CLU								CABYR
TP63				CLUAP1								CACNA1F
TPM1				CNTRL								CALCR
ZEB2				COL18A1								CALML4
ZFPM2				COL1A1								CAPS
				COL4A3BP								CAPSL
				COMMD9								CARS
				CRB2								CASC1
				CREBBP								CASK
				CRKL								CATSPER1
				CSNK2A1								CATSPER2
				CSRP2								CATSPER3
				CSRP3								CATSPER4
				CST9								CATSPERB
				CTBP2								CATSPERD
				CTNNA3								CATSPERG
				CTNNB1								CAV1
				CXADR								CBY1
				CXCL12								CC2D2A
				CXCR4								CCDC103
				CYBB								CCDC104
				CYBRD1								CCDC108
				CYP11B2								CCDC11
				CYP26A1								CCDC113
				CYP27B1								CCDC114
				CYP51A1								CCDC13
				CYR61								CCDC135
				DAG1								CCDC146
				DAGLA								CCDC147
				DAND5								CCDC151
				DAW1								CCDC164
				DCHS1								CCDC17
				DCTN5								CCDC170
				DDR2								CCDC172
				DDX11								CCDC173
				DDX3X								CCDC176
				DEDD								CCDC19
				DES								CCDC28B
				DHRS3								CCDC33
				DICER1								CCDC37
				DISP1								CCDC39
				DLL1								CCDC40
				DLL4								CCDC41
				DMD								CCDC42B
				DNAH11								CCDC63
				DNAH5								CCDC65
				DNAI1								CCDC74A
				DNAJA3								CCDC74B
				DNASE1L2								CCDC78
				DNM1L								CCDC81
				DNM2								CCDC88A
				DNMT3B								CCL15-CCL14
				DNAAF2								CCNO
				DNAAF3								CCP110
				DOCK1								CCR6
				DOT1L								CCSAP
				DRC1								CCT2
				DSP								CCT3
				DTNA								CCT8
				DUSP8								CDC14A
				DVL1								CDC14B
				DVL2								CDH23
				DVL3								CDHR1
				DYNC2H1								CDHR3
				DYNC2LI1								CDK1
				DYNLL1								CDK20
				DYRK1A								CDK5RAP2
				DYX1C1								CELSR3
				DAAM1								CENPF
				ECE1								CENPJ
				ECE2								CEP104
				EDN1								CEP120
				EDNRA								CEP135
				EDNRB								CEP152
				EFNA1								CEP164
				EFNB2								CEP19
				EGFR								CEP192
				EGLN1								CEP250
				EGLN3								CEP290
				EGR2								CEP41
				EHMT1								CEP57
				EIF2B5								CEP63
				ELN								CEP70
				ELOA								CEP72
				EMC10								CEP76
				EMD								CEP78
				ENG								CEP89
				EP300								CEP97
				EPHA3								CERKL
				EPHB4								CETN1
				EPO								CETN2
				EPOR								CETN3
				ERBB2								CIB2
				ERBB3								CKAP5
				ERBB4								CLASP1
				ESR1								CLDN2
				ESR2								CLTB
				EYA1								CLTC
				EZH2								CLUAP1
				F11								CNGA1
				F2R								CNGA2
				FADD								CNGA3
				FAT4								CNGA4
				FBLN1								CNGB1
				FBN1								CNGB3
				FBXW7AS1								CNOT10
				FENDRR								CNTRL
				FES								COPS8
				FGF10								COQ10A
				FGF16								CRB3
				FGF2								CROCC
				FGF8								CSNK1A1
				FGF9								CSNK1D
				FGFR1								CSNK1E
				FGFR2								CSNK1G1
				FGFRL1								CSNK2B
				FHOD3								CST11
				FKBP1A								CTD-2373H9.6
				FKBP1B								CTD-3148I10.1
				FLNA								CTNNB1
				FLRT3								CYB5D1
				FMOD								CYFIP2
				FN1								CYLD
				FOXA2								CYS1
				FOXC1								DCDC2
				FOXC2								DCTN1
				FOXD3								DCTN2
				FOXG1								DCTN3
				FOXH1								DDAH1
				FOXJ1								DDX6
				FOXM1								DEFB1
				FOXO1								DFNB31
				FOXP1								DHRS3
				FOXP4								DISC1
				FOXQ1								DLD
				FRAS1								DLG5
				FREM2								DMD
				FRS2								DNAH1
				FSTL1								DNAH10
				FURIN								DNAH11
				FUS								DNAH12
				FUZ								DNAH14
				FXN								DNAH17
				FXR1								DNAH2
				FZD1								DNAH3
				FZD2								DNAH5
				FZD7								DNAH6
				GAB1								DNAH7
				GAB2								DNAH8
				GAS1								DNAH9
				GATA4								DNAI1
				GATA5								DNAI2
				GATA6								DNAJA1
				GBE1								DNAJA4
				GBX2								DNAJB13
				GDF1								DNAL1
				GH1								DNAL4
				GHR								DNALI1
				GHRHR								DNHD1
				GIPC1								DNM2
				GJA1								DNAAF1
				GJA5								DNAAF2
				GJC1								DNAAF3
				GNA11								DPCD
				GNAQ								DPYSL2
				GNAS								DRD1
				GNG5								DRD2
				GPC3								DRD5
				GRIN2D								DSTN
				GRK2								DVL1
				GSC								DYDC1
				GTF2I								DYDC2
				GTF2IRD1								DYNC1H1
				GYS1								DYNC1I2
				GYS2								DYNC2H1
				GAA								DYNC2LI1
				HADHB								DYNLL1
				HAND1								DYNLRB1
				HAND2								DYNLRB2
				HAS2								DYNLT1
				HBEGF								DYX1C1
				HCCS								DZANK1
				HDAC2								DZIP1
				HDAC5								DZIP1L
				HDAC9								DAAM1
				HECTD1								E2F4
				HECTD3								EEF1A1
				HEG1								EFCAB1
				HERC4								EFCAB12
				HEXIM1								EFCAB2
				HEY1								EFCAB7
				HEY2								EFHC1
				HEYL								EFHC2
				HGS								EFTUD2
				HHEX								EHD1
				HIC2								EHD3
				HIF1A								ELMOD2
				HIF3A								ELMOD3
				HIRA								EML1
				HMOX1								ENAH
				HOPX								ENKD1
				HOXA1								ENKUR
				HOXA3								ENPP5
				HOXB4								EPS15
				HPRT1								EVC
				HRAS								EVC2
				HSD11B2								EVI5L
				HSD17B7								EXOC3
				HSPB11								EXOC4
				HSPB8								EXOC5
				HSPG2								EXOC6
				HTR2B								EXOC6B
				HTRA2								EZR
				HUWE1								FAIM
				IDUA								FAM154A
				IER3								FAM154B
				IFT122								FAM161A
				IFT140								FAM179A
				IFT172								FAM179B
				IFT27								FAM216B
				IFT46								FAM229B
				IFT57								FAM49B
				IFT74								FAM65B
				IFT88								FAM81B
				IGF1R								FAM92A1
				IGF2								FAM92B
				IGF2R								FANK1
				IGFBP2								FBF1
				IGHMBP2								FBXO15
				IKBKAP								FGFR1OP
				IL17RD								FLCN
				IL6								FLNA
				INSR								FNBP1L
				INTU								FOCAD
				INVS								FOPNL
				IRAK1								FOXJ1
				IRX3								FSCB
				IRX5								FUZ
				ISL1								GABARAP
				ITCH								GALNT11
				ITGA5								GALR3
				ITGAV								GAS8
				ITGB1								GLI1
				ITPA								GLI2
				JAG1								GLI3
				JARID2								GLIS2
				JMJD6								GMNC
				JPH2								GNA11
				JUN								GNAQ
				JUND								GNAS
				JUP								GNAT1
				KAT6A								GNAT2
				KCNH2								GNAT3
				KCTD10								GNB1
				KDM1A								GNB5
				KDM2A								GNGT1
				KDM4A								GORAB
				KDM6A								GPI
				KDR								GPR157
				KIF3A								GPR161
				KIF3B								GPR83
				KIF7								GPR98
				KIFAP3								GRK1
				KISS1R								GRK4
				KLF15								GRK7
				KLF2								GRXCR1
				KLF3								GSK3B
				KLF5								GSN
				KLHL40								GSTA1
				KMT2B								GSTA2
				KMT2D								GSTM3
				KRAS								GUCA1A
				KRT19								GUCA1B
				LAMA4								GUCA1C
				LAMA5								GUCA2B
				LARGE1								GUCY2D
				LATS2								GUCY2F
				LBX1								HAP1
				LDB3								HAUS1
				LDLR								HAUS2
				LEFTY1								HAUS3
				LEFTY2								HAUS4
				LEMD2								HAUS5
				LEP								HAUS6
				LEPR								HAUS7
				LHCGR								HAUS8
				LHX1								HAVCR1
				LIG3								HDAC6
				LIMS1								HEATR2
				LIMS2								HHIP
				LIN28A								HIF1A
				LMNA								HIPK1
				LMOD2								HK1
				LOXL2								HMGB2
				LRP1								HNF1A
				LRP2								HNF1B
				LTBP1								HSP90AB1
				LTBP4								HSP90B1
				LUM								HSP90AA1
				LUZP1								HSPA1L
				LY6E								HSPA4L
				MAML1								HSPA8
				MAML3								HSPB11
				MAP1S								HSPBP1
				MAP2K1								HTR6
				MAP2K2								HTT
				MAP2K5								HUWE1
				MAP3K3								HYAL3
				MAP3K7								HYDIN
				MAPK1								HYLS1
				MAPK11								ICK
				MAPK14								IFT122
				MAPK3								IFT140
				MAPK6								IFT172
				MAPK7								IFT20
				MARVELD2								IFT27
				MATR3								IFT43
				MB								IFT46
				MBTD1								IFT52
				MCU								IFT57
				MDM2								IFT74
				MECOM								IFT80
				MED1								IFT81
				MED12								IFT88
				MED24								IGBP1
				MED30								INHA
				MEF2C								INPP5E
				MEF2D								INTU
				MEGF8								INVS
				MEIS1								IPO5
				MEN1								IQCA1
				MEOX2								IQCB1
				MESP1								IQCD
				MEST								IQCE
				MFN2								IQCG
				MFSD8								IQCH
				MGAT1								IQCK
				MGP								IQUB
				MGRN1								KATNAL1
				MIB1								KATNAL2
				MIXL1								KCNJ16
				MKL1								KCNRG
				MKL2								KCTD17
				MKS1								KIF17
				MMP21								KIF19
				MMP9								KIF24
				MORF4L1								KIF27
				MOSPD3								KIF2A
				MPZL3								KIF3A
				MSX1								KIF3B
				MSX2								KIF3C
				MT-CO1								KIF5A
				MTERF3								KIF5B
				MTERF4								KIF5C
				MTMR12								KIF7
				MTO1								KIF9
				MT-RNR2								KIFAP3
				MUS81								KIAA0586
				MYBPC3								KIAA0753
				MYCN								KIAA1009
				MYH10								KIAA1377
				MYH6								KIAA1407
				MYH7								KIAA1984
				MYL2								KLC3
				MYL7								KNCN
				MYLK3								LAMA5
				MYO10								LCA5
				MYO18B								LDHC
				MYOD1								LRBA
				MYOZ2								LRGUK
				NACA								LRP2BP
				NCKAP1								LRRC23
				NCOA6								LRRC34
				NCOR2								LRRC43
				NCSTN								LRRC46
				NDST1								LRRC48
				NEGR1								LRRC49
				NEK6								LRRC6
				NEK8								LRRC73
				NF1								LYZL4
				NFAT5								LZTFL1
				NFATC1								MAGI2
				NFATC3								MAK
				NFATC4								MAL
				NGF								MAP1A
				NIPBL								MAP1B
				NKX2-5								MAP1LC3B
				NKX2-6								MAP4
				NODAL								MAP6
				NOG								MAP9
				NOS1								MAPRE1
				NOS3								MAPRE3
				NOTCH1								MARK4
				NOTCH2								MCHR1
				NOV								MCIN
				NPPB								MDH1B
				NPR1								MDM1
				NPRL3								MERTK
				NR1D2								MKKS
				NR1H3								MKS1
				NR2F2								MLF1
				NR3C1								MNS1
				NR3C2								MOK
				NRG1								MORN2
				NRP1								MORN3
				NRP2								MORN5
				NTF3								MROH2B
				NTRK3								MYB
				NXN								MYH10
				OFD1								MYO15A
				OPA3								MYO5A
				OSR1								MYO5B
				OTX2								MYO7A
				OVOL2								MYOC
				PAK1								MYRIP
				PAK4								MAATS1
				PARD3								NAPEPLD
				PARVA								NBEA
				PATZ1								NDE1
				PAX3								NEDD1
				PAXIP1								NEK1
				PBRM1								NEK11
				PCNT								NEK2
				PCSK5								NEK4
				PCSK6								NEK8
				PDCD10								NEURL
				PDGFA								NGFR
				PDGFB								NIN
				PDGFC								NINL
				PDGFRA								NME5
				PDGFRB								NME7
				PDHA1								NME8
				PDLIM3								NOTCH1
				PDLIM7								NOTO
				PDPK1								NPHP1
				PDPN								NPHP3
				PDS5A								NPHP4
				PDS5B								NPY2R
				PELI1								NT5C3
				PEPD								NTPCR
				PHC1								NUBP1
				PHIP								NUBP2
				PIBF1								NUDC
				PIFO								NUDCD3
				PIGV								NUP214
				PIK3CA								NUP35
				PIK3CB								NUP37
				PIK3CG								NUP62
				PIK3R1								NUP93
				PIK3R2								OCRL
				PIKFYVE								ODF1
				PINK1								ODF2
				PIP5K1C								ODF3
				PITX2								OFD1
				PKD1								ONECUT1
				PKD2								ONECUT2
				PKP2								OPN1LW
				PLA2G4A								OPN1MW
				PLAGL1								OPN1SW
				PLCE1								OPN3
				PLEC								OPN4
				PLN								OPN5
				PLVAP								ORC1
				PLXND1								OSBPL6
				PNN								OSCP1
				PNPLA2								OXCT2
				POFUT1								PABPC1L
				POGLUT1								PACRG
				POLG								PAFAH1B1
				POR								PARD3
				POSTN								PARD6A
				PPARA								PCDH15
				PPARG								PCDHB15
				PPARGC1A								PCDP1
				PPARGC1B								PCM1
				PPP1R13L								PCNT
				PPP2R3A								PDC
				PPP2R5C								PDE1C
				PPP3CB								PDE4C
				PRDM1								PDE6A
				PRDM16								PDE6B
				PRDM6								PDE6D
				PRF1								PDE6G
				PRICKLE1								PDZD7
				PRKAR1A								PEX6
				PRKCI								PFKM
				PROC								PFN2
				PSEN1								PGAM4
				PSEN2								PGK2
				PSKH1								PHC1
				PTCD2								PHF17
				PTEN								PHLPP2
				PTGS2								PHTF1
				PTK2								PIBF1
				PTK7								PIFO
				PTPN11								PIGS
				PTPRB								PIH1D2
				PTPRJ								PIH1D3
				RAC1								PIK3C3
				RAF1								PIK3R4
				RAMP2								PIN1
				RARA								PKD1
				RARB								PKD1L1
				RARG								PKD2
				RB1								PKD2L1
				RB1CC1								PKHD1
				RBL2								PKHD1L1
				RBM20								PKIG
				RBP4								PKM
				RBPJ								PLA2G3
				RCAN1								PLCB4
				RCE1								PLEKHB1
				RDH10								PLK1
				RERE								PLK4
				RFX3								POC1A
				RHBDF1								POC1B
				RHBDF2								POR
				RHEB								PPEF2
				RHOBTB3								PPID
				RIC8B								PPP1R7
				RIPPLY3								PPP2CB
				RNF4								PPP2R1A
				ROBO1								PPP5C
				ROR1								PRCD
				ROR2								PRKACA
				RPGRIP1L								PRKACB
				RPS6KA2								PRKACG
				RSPO3								PRKAR1A
				RTTN								PRKAR1B
				RXRA								PRKAR2A
				RXRB								PRKAR2B
				RYR1								PROM1
				RYR2								PROM2
				SALL1								PRPH2
				SALL4								PSEN1
				SCN5A								PSEN2
				SCN8A								PSMC2
				SCYL1								PSMC5
				SEC24B								PTCH1
				SEMA3C								PTCHD3
				SEMA3D								PTGS1
				SENP2								PTPDC1
				SGCB								PTPN23
				SGCD								PTPRK
				SGCG								RAB10
				SGPL1								RAB11A
				SH3PXD2B								RAB11FIP3
				SHC1								RAB15
				SHH								RAB17
				SHOC2								RAB23
				SHOX2								RAB27A
				SIRT1								RAB28
				SIRT7								RAB36
				SIX1								RAB3IP
				SLC22A8								RAB8A
				SLC2A4								RABGAP1L
				SLC38A10								RABL2A
				SLC39A4								RABL2B
				SLC4A1								RABL5
				SLC6A6								RALGAPA1
				SLC8A1								RAN
				SLC9A1								RANBP1
				SLIT3								RAPGEF2
				SMAD1								RBKS
				SMAD2								RFX2
				SMAD3								RFX3
				SMAD4								RFX4
				SMAD5								RGS22
				SMAD6								RGS9
				SMAD7								RGS9BP
				SMARCA4								RHO
				SMG1								RIBC1
				SMG9								RIBC2
				SMN1								RILP
				SMO								RILPL1
				SMYD1								RILPL2
				SNAI1								RNF38
				SNAI2								ROM1
				SNORD50A								ROPN1B
				SNX17								ROPN1L
				SNX27								RP1
				SOD1								RP11-77K12.7
				SOD2								RP2
				SOS1								RPGR
				SOX11								RPGRIP1
				SOX12								RPGRIP1L
				SOX4								RRAD
				SOX9								RRH
				SPARC								RSG1
				SPP1								RSPH1
				SPTA1								RSPH10B
				SPTAN1								RSPH10B2
				SPTBN1								RSPH3
				SRF								RSPH4A
				SRSF1								RSPH9
				SRSF10								RTDR1
				SSBP2								RTTN
				SSR1								RUVBL1
				STK39								RUVBL2
				SUFU								SAG
				T								SASS6
				TAB1								SCCPDH
				TAL1								SCLT1
				TBC1D32								SCNN1A
				TBX1								SDCCAG8
				TBX18								SEC61A2
				TBX2								SEC63
				TBX20								SEPT12
				TBX3								SEPT2
				TBX5								SEPT4
				TBX6								SEPT6
				TCF21								SEPT7
				TCTN2								SEPT9
				TDG								SF3A1
				TEAD1								SF3B2
				TEAD2								SFI1
				TEK								SGK196
				TERC								SHANK2
				TFAP2A								SHH
				TFB1M								SHROOM3
				TGFB1								SKP1
				TGFB2								SLC22A4
				TGFBR2								SLC25A31
				TGFBR3								SLC26A3
				TGIF1								SLC26A6
				TGIF2								SLC27A2
				TGM2								SLC47A2
				TH								SLC9A3R1
				THBS1								SLC9B1
				THRA								SLC9B2
				TIE1								SLC9C1
				TK2								SLIRP
				TKT								SMO
				TLL1								SNAP25
				TLR2								SNAP29
				TMED2								SNTN
				TMEM100								SNX10
				TMEM106B								SORD
				TMEM38A								SPA17
				TMEM38B								SPAG1
				TMEM67								SPAG16
				TMOD1								SPAG17
				TMSB4X								SPAG4
				TNNI3								SPAG6
				TNNT2								SPATA17
				TP53								SPATA4
				TREX1								SPATA6
				TRIM37								SPATA7
				TRIM54								SPEF1
				TRIM55								SPEF2
				TRIM63								SPTAN1
				TRIP11								SPTBN5
				TRPM2								SQSTM1
				TSC1								SRGAP3
				TSC22D1								SSNA1
				TTBK2								SSTR3
				TTC7A								SSX2IP
				TTN								STIL
				TXNRD2								STK33
				UBE2U								STK36
				UBE4B								STK38L
				UBP1								STOML3
				UBR1								STRC
				UBR2								STX3
				UBR4								SUFU
				USP12								SYNE1
				USP24								SYNE2
				USP9X								TACR1
				UTF1								TACR2
				UTRN								TACR3
				UVRAG								TAPT1
				VANGL1								TAS2R4
				VANGL2								TAS2R43
				VAV2								TAS2R46
				VAV3								TBC1D30
				VCAM1								TBC1D7
				VCAN								TBCC
				VCL								TCEA2
				VDR								TCHP
				VEGFA								TCP11
				VEGFB								TCTEX1D2
				VPS54								TCTEX1D4
				WASF2								TCTN1
				WDPCP								TCTN2
				WDR1								TCTN3
				WDR35								TEKT1
				WHSC1								TEKT2
				WNK1								TEKT3
				WNT11								TEKT4
				WNT3A								TEKT5
				WNT5A								TEX26
				WRN								TEX40
				WT1								TEX9
				WWTR1								TMEM107
				XBP1								TMEM138
				XIRP1								TMEM141
				XIRP2								TMEM17
				YAP1								TMEM216
				YWHAE								TMEM218
				ZBTB14								TMEM231
				ZFP36L1								TMEM232
				ZFPM1								TMEM237
				ZFPM2								TMEM67
				ZIC3								TMEM80
				ZNF366								TNPO1
				ZNF521								TOPORS
				ZSCAN10								TP53BP1
												TPGS1
												TPPP2
												TPPP3
												TRAF3IP1
												TRAPPC10
												TRAPPC3
												TRAPPC9
												TRIM32
												TRIM59
												TRIP11
												TROVE2
												TRPV4
												TSGA10
												TSNAXIP1
												TSPEAR
												TSSC1
												TSSK1B
												TTBK2
												TTC12
												TTC18
												TTC21A
												TTC21B
												TTC26
												TTC29
												TTC30A
												TTC30B
												TTC40
												TTC8
												TTK
												TTLL1
												TTLL11
												TTLL3
												TTLL4
												TTLL5
												TTLL6
												TTLL7
												TTLL8
												TTLL9
												TUB
												TUBA1A
												TUBA1B
												TUBA1C
												TUBA3D
												TUBA4A
												TUBB
												TUBB2A
												TUBB2B
												TUBB3
												TUBB4A
												TUBB4B
												TUBE1
												TUBG1
												TUBGCP2
												TUBGCP3
												TUBGCP4
												TUBGCP5
												TUBGCP6
												TULP1
												TULP2
												TULP3
												TULP4
												TXNDC8
												UBE2B
												UBXN10
												ULK3
												ULK4
												UMOD
												UNC119B
												USH1C
												USH1G
												USH2A
												VANGL2
												VDAC3
												VHL
												VPS35
												VWA3B
												WDPCP
												WDR16
												WDR19
												WDR34
												WDR35
												WDR47
												WDR5
												WDR5B
												WDR60
												WDR63
												WDR66
												WDR69
												WDR78
												WDR96
												WRAP53
												WRAP73
												WWTR1
												XPNPEP3
												YWHAE
												YWHAG
												YWHAQ
												ZBBX
												ZMYND10
												ZMYND12
												ZNF423
												ZNF474
												ZSCAN18

## Sheet: Table S4
crRNA	Sequence	Target Exon	IDT Design ID
adcy6a_Target_1	GGTCTTTCGGTCATCCACTC	2	CD.Cas9.LPJW0600.AG
adcy6a_Target_2	CAATCGAAATGGCTTCCACC	2	CD.Cas9.MBFK4442.AK
adcy6a_Target_3	CTTGCGGATCAAGATTCTAG	6	CD.Cas9.TVJF0058.AA
adcy6a_Target_4	GGGACAAATACTCAGGCCAT	15	CD.Cas9.DVFP9089.AA
adcy6b_Target_1	GCACGGGAGTACTGTTGTGA	3	CD.Cas9.KFVF0696.AA
adcy6b_Target_2	TGGGTGGATCCACCATCAAC	3	CD.Cas9.KFVF0696.AC
adcy6b_Target_3	GTCTGCGGATCAAGATCCTG	7	CD.Cas9.HZSZ4554.AC
adcy6b_Target_4	GTGCATCGACGGTGTCCAGC	17	CD.Cas9.FJDB9648.AA

## Sheet: Table S5
Primer	Sequence
adcy6a_Target_1_Fw	TAGGACCCAAAATGTCTCTCGA
adcy6a_Target_1_Rv	TTGCAGAGAGAGGAGCCAAC
adcy6a_Target_2_Fw	TGCTCACCTTCCACTGCATT
adcy6a_Target_2_Rv	CCAGATAGCTGACCATCCACA
adcy6a_Target_3_Fw	AGCAGATTGACCAGCCTCTT
adcy6a_Target_3_Rv	GATCATGTCGACCCCCATCTC
adcy6a_Target_4_Fw	GCAGTTTTCCTGTGATACGCA
adcy6a_Target_4_Rv	TCCCCTGTAGCGAAATTTCCC
adcy6b_Target_1_Fw	TGGACAACCACAAGACAGCA
adcy6b_Target_1_Rv	CCGTAATGGTCTTCCTGCCA
adcy6b_Target_2_Fw	GCCATGGGCCTGTTTTTGAC
adcy6b_Target_2_Rv	AAAACGGTCCACCAGATCCC
adcy6b_Target_3_Fw	TGGACACGCACATCATAGCA
adcy6b_Target_3_Rv	ATGGCCTCGATCATGTCCAC
adcy6b_Target_4_Fw	TCCGTGTTCCTGCACATCAG
adcy6b_Target_4_Rv	TTTGGTCAAGTCAGCAGCCT

## Sheet: Table S6
Adcy6a total defects												Normalized heart rate (adcy6a)				Normalized heart rate (adcy6b)
	Normal					Cardiac Defect						uninject	scramble	adcy6a		uninject	scramble	adcy6b
uninjected	98.4848	97.1429	98.1132	94.382		1.51515	2.85714	1.88679	5.61798			1.06472	0.939457	0.908142		1.06119	0.946463	0.745698
scramble	93.75	94.898	94.5946	91.1765		6.25	5.10204	5.40541	8.82353			0.970772	0.908142	0.939457		0.975143	0.946463	0.745698
adcy6a	63.6364	67.9012	52.9412	57.1429		36.3636	32.0988	47.0588	42.8571			0.939457	0.908142	0.563674		1.00382	1.00382	0.889101
												0.970772	0.814196	0.751566		1.00382	0.946463	0.889101
												1.00209	1.06472	0.908142		1.0325	1.06119	0.917782
Adcy6b total defects												1.06472	0.939457	0.563674		1.00382	0.917782	0.860421
	Normal					Cardiac Defect						1.00209	0.939457	0.845511		0.975143	1.00382	0.774379
uninjected	95.0617	92.6316	87.1795	87.963		4.93827	7.36842	12.8205	12.037			1.00209	0.814196	0.469729		0.946463	1.00382	0.745698
scramble	85.1485	88.6364	72.7273	95.3704		14.8515	11.3636	27.2727	4.62963			0.970772	0.908142	0.720251		0.946463	0.975143	0.573614
adcy6b	39.4737	34.375	28.5714	39.7059		60.5263	65.625	71.4286	60.2941			1.0334	0.814196	0.908142		1.0325	0.946463	0.889101
												0.970772	1.0334	1.0334		1.06119	1.0325	0.889101
												1.00209	0.845511	0.720251		0.975143	0.917782	0.860421
												1.00209	0.995215	0.344468		0.946463	1.00382	0.889101
												0.908142	1.03349	0.939457		0.975143	1.06119	0.803059
												1.09603	0.91866	0.876827		1.06119	0.946463	0.917782
												0.995215	0.956938	0.995215		0.995215	0.995215	0.842105
												1.03349	0.956938	0.880383		1.03349	1.03349	0.842105
												0.91866	1.07177	0.803828		0.91866	0.91866	0.880383
												1.03349	0.956938	0.880383		1.03349	0.956938	1.03349
												0.956938	0.954198	0.45933		0.956938	0.956938	0.842105
												1.03349	0.992366	0.61244		1.03349	1.07177	0.880383
												1.03349	1.03053	0.954198		1.03349	0.956938	0.91866
												0.995215	0.916031	0.877863		0.995215	0.880383	0.91866
												0.954198	0.992366	0.801527		1.03349	0.91866	0.727273
												1.0687	1.03053	0.648855		0.995215	1.03349	0.880383
												1.03053	0.954198	0.763359		0.995215	0.995215	0.842105
												1.0687	0.916031	0.839695		0.995215	0.995215	0.91866
												0.992366	0.877863	0.725191		0.956938	0.995215	1.03349
												0.954198	0.954198	0.763359				0.842105
												0.954198		0.763359				0.727273
												0.992366		0.763359				0.842105
												1.03053						0.91866
												0.954198						0.727273
																		0.880383
																		0.267943
